# Supplementary material for: Identification of a new gene regulatory circuit involving B cell receptor activated signaling using a combined analysis of experimental, clinical and global gene expression data
Source: Oncotarget. 2016 May 7;7(30):47061–81. doi: 10.18632/oncotarget.9219 (PMC5216924; doi:10.18632/oncotarget.9219)
Supplement: Supplementary file 2 [file oncotarget-07-47061-s002.xlsx]

## Sheet: Blatt1
		BCR.1	BCR.2			CD40.1	CD40.2			IL21.1	IL21.2			BAFF.1	BAFF.2			LPS.1	LPS.2
1		XPO1	MAPKSP1	1		SFRS2	PICK1	1		SEC24B	STAT1	1		KPNB1	EPHB4	1		LAMA1	GRIN2B
2		PMS1	ATF1	2		MRPL46	SOX15	2		RSRC2	IRF1	2		SLTM	AGRN	2		VNN3	POU2AF1
3		RNASEN	CCDC59	3		MUS81	HP	3		DYNC1LI1	IFIT3	3		REV1	VCX2	3		ELAVL3	NRD1
4		LBR	RSL24D1	4		TOE1	TRIM17	4		USP8	CXCL10	4		EIF3A	TBKBP1	4		TSHZ2	FAF1
5		CETN3	BZW1	5		FARSA	CYP2A13	5		RABGGTB	APOL6	5		LSM14A	DNAJC28	5		MEGF8	TRBV10-2
6		DCK	BNIP2	6		EIF4A3	SLC9A3R2	6		FAM178A	OASL	6		CKAP5	GPR110	6		FOXO4	PDGFB
7		GPN3	ETF1	7		MCM3	SDK2	7		NOC3L	IFI44L	7		CENPE	ALDOAP2	7		GRK1	SLC34A1
8		SLBP	TAF9	8		NOC3L	APOC4	8		MTERFD1	IFIT1	8		ORC6L	SLC18A3	8		ADAMTSL2	NR2E3
9		RHOT1	POMP	9		ANKRD27	DCLK2	9		ANKRD27	RSAD2	9		KIF18B	MLXIPL	9		TMEM179B	CRTAC1
10		CAND1	GNAI3	10		DNAJA2	CELA2B	10		ZDHHC6	MX1	10		ATAD2	DLG4	10		DOHH	GABRD
11		RACGAP1	ARF6	11		GPN2	CNPY4	11		METAP1	IFI44	11		TOP2A	OSGIN1	11		PSD	PDIA2
12		KIF20A	YWHAZ	12		C16orf80	LTB4R2	12		C2orf49	IFITM1	12		ASPM	ENPP3	12		SNAPC2	ZNF205
13		AURKA	GABPB1	13		VRK1	GPATCH2	13		TRA2B	IFITM3	13		WHSC1	ALPI	13		NIN	POU4F3
14		HMMR	CEBPG	14		NDUFV2	KCNQ1	14		SFRS1	NA	14		SMC2	SOX15	14		FOXE1	ADORA1
15		NDC80	MAPK6	15		COX4NB	SULT4A1	15		KRR1	NA	15		MSH2	CADM4	15		ZNF646	KCNJ5
16		CDC20	RBM22	16		SHQ1	IGF2AS	16		RBM25	NA	16		CACYBP	STBD1	16		C1orf183	IGF2AS
17		CENPA	C6orf62	17		MCAT	IGFBP5	17		NUP50	NA	17		WBP4	SCNN1A	17		GJA8	ABO
18		PLK1	ERBB2IP	18		PRPF4	STMN3	18		ZNHIT6	NA	18		ZC3H13	PFKFB4	18		SIX5	TRGV5
19		NEK2	UBE2B	19		LCMT1	PYY2	19		GNL2	NA	19		SFRS1	MATN4	19		PTPRS	STMN3
20		CCNA2	CSNK1A1	20		RFC2	SLC9A3	20		CCT6A	NA	20		NASP	PCYT1B	20		TEX11	PKLR
21		KIF18A	NFE2L2	21		RAD51C	ADRA2C	21		POLR3E	NA	21		ACYP1	LRAT	21		FOXC2	WFDC8
22		RMI1	PLEKHB2	22		FEN1	NRXN2	22		RPL23AP7	NA	22		SDCCAG1	OPRD1	22		SLC2A4	NRXN2
23		PBK	MTMR6	23		TRIP13	AKAP4	23		APIP	NA	23		LUC7L3	NBR2	23		C2orf72	SPTB
24		PRC1	TRIP12	24		TRA2B	FAM179B	24		PSMC6	NA	24		KIF20B	NPTXR	24		NFKBIL2	OPRL1
25		BUB1B	TM9SF3	25		SFRS1	PLCH2	25		ZC3H15	NA	25		SUCLA2	KRT16	25		EPO	CEMP1
26		PLK4	DDX5	26		HNRNPR	ANKRD2	26		SART3	NA	26		SPAG5	TNXB	26		GPR32	SLC9A3R2
27		CDCA8	YIPF4	27		PEF1	UCP3	27		CHORDC1	NA	27		MKI67	TUBB4Q	27		PRDM8	TLX2
28		NCAPH	CEP57	28		C2orf47	ALOX12B	28		C14orf104	NA	28		PLK4	SH2D4A	28		PLEKHA4	SYT5
29		TMEM48	MIS12	29		DLD	HIST1H2AK	29		WDR3	NA	29		NCAPH	TGFB2	29		CYP11B2	NFIX
30		OIP5	ZNF330	30		SFRS3	MYCN	30		FUBP3	NA	30		PRDX3	WIF1	30		BARX1	MMP16
31		CEP55	LARP7	31		DDX19A	SCN2B	31		TAF2	NA	31		ADK	MYH15	31		KRT3	SNCA
32		KIF14	NUP88	32		CIAPIN1	ZNF205	32		ZMYM4	NA	32		PAICS	HOXD10	32		CEBPE	MAP1LC3C
33		ESPL1	WAPAL	33		CYC1	EPB41L1	33		ZBTB11	NA	33		EIF2B3	GDF2	33		CDKN2B	APCS
34		POLA2	VPS26A	34		PEX14	SLC34A1	34		PRPF38B	NA	34		NUDC	CCL27	34		ZCCHC4	PSPN
35		FEN1	UBE2D3	35		GCDH	NHEJ1	35		BTAF1	NA	35		KIN	MAPT	35		MTHFR
36		BRCA1	RBM15	36		EXOSC4	HDAC11	36		TNFAIP8	NA	36		C12orf48	CRYBB2	36		LRIT1
37		TUBG1	PITPNB	37		PUF60	FKBP6	37		KIAA0406	NA	37		SSB	TPPP3
38		MRPL16	TARS	38		REEP4	PCYT1B	38		TM9SF3	NA	38		SMC3	FGF20
39		TACC3	MAK16	39		SF4	SNCG	39		PPWD1	NA	39		KIF14	PCDHB17
40		SAC3D1	MTHFD2	40		UBTF	OR3A2	40		UBXN2B	NA	40		POLD1	ADAMTS7
41		ASPM	SNX5	41		ABCF3	PTCRA	41		LUC7L3	NA	41		SCRIB	CABP2
42		WDHD1	PDXDC1	42		RRP9	ROM1	42		GTF2H1	NA	42		REXO4	PRB3
43		BIRC5	DHX15	43		STX4	NPHS1	43		PCNP	NA	43		MSH3	UBTD1
44		CCNB1	DENR	44		CTCF	SIRT5	44		ANAPC10	NA	44		MPHOSPH10	HSPB2
45		ASF1B	ZNF410	45		SMARCAL1	CATSPERB	45		RECQL	NA	45		FASTKD3	PDGFB
46		ORC1L	DERL2	46		NOC4L	TCL6	46		KLHL2	NA	46		ARL6IP4	NR2E3
47		KIF2C	HNRNPK	47		WDR18	HGFAC	47		TIMM17A	NA	47		SAFB2	CRTAC1
48		CDCA3	C5orf28	48		PDCD5	CCNJL	48		CEP170	NA	48		CHERP	C14orf115
49		FOXM1	DIMT1L	49		MAT2A	HOXC13	49		RRS1	NA	49		SRRM1	GPR37L1
50		RFC3	CDK7	50		AIMP2	ADCY10	50		LARP4	NA	50		ZNF146	LCN1
51		ECT2	RAP2C	51		MTIF2	ACAP2	51		DNAJB14	NA	51		SUPT16H	NDST1
52		DSCC1	SSFA2	52		HEATR3	HTR5A	52		SERBP1	NA	52		KIAA0406	TRPV6
53		C12orf48	JMJD1C	53		DDRGK1	TBL2	53		RBM28	NA	53		UPF2	HOXA3
54		WRAP53	EIF1B	54		THOC1	SLC38A3	54		SSB	NA	54		LUC7L2	TP53TG5
55		PARP2	ZC3H15	55		MTHFS	ATP6V1B1	55		MPHOSPH10	NA	55		BMS1	TSKS
56		TRIP13	SAR1A	56		TBL3	PAX3	56		C1orf109	NA	56		CHAF1A	KRT19P2
57		KIF11	BCAS2	57		PPP3CA	RBP3	57		NOL7	NA	57		TCOF1	RNLS
58		AASDHPPT	ETFDH	58		RPS6KA1	C8orf30A	58		TCEB1	NA	58		SAFB	XPNPEP3
59		FARSA	MMADHC	59		TYMS	PBOV1	59		MAGOH	NA	59		TOPBP1	DDX25
60		CTCF	MRPS30	60		RASSF2	GNG7	60		RCHY1	NA	60		SSRP1	HSD3B2
61		RNASEH2A	MRPL39	61		MRPL12	NPPA	61		C9orf82	NA	61		SFRS12	ACCN2
62		NEIL3	GMFB	62		HSPA14	CLCN7	62		FBXW2	NA	62		BAZ1A	RGS7
63		STIL	TSG101	63		BRMS1	PDGFRA	63		ENOPH1	NA	63		DAZAP1	TACR2
64		TARDBP	CSNK1D	64		COPS7B	TASP1	64		RARS	NA	64		RPAP3	PSG3
65		ARMC1	GDI2	65		PIK3CD	EXOSC1	65		TAF1A	NA	65		HSPH1	OR7C1
66		MRPL35	LASP1	66		ACOX3	WNT8B	66		VEZF1	NA	66		RSF1	BICC1
67		WDR67	CSGALNACT2	67		IMPDH1	ADORA1	67		CEBPZ	NA	67		TOP1	SYN2
68		NUP37	ZBTB1	68		SARS2	DHX29	68		AGPAT5	NA	68		PPWD1	CAMKV
69		MRPL12	SLC2A3P1	69		SPIB	TLX2	69		EIF3J	NA	69		KTN1	AMBN
70		RAD54L	ZNF217	70		SH3BP5	DUSP9	70		ZCCHC8	NA	70		CENPF	EPB41L1
71		C16orf53	CAPZA1	71		DOCK10	KCNJ5	71		CNIH	NA	71		IARS2	AP3D1
72		ALG6	HMGCR	72		ARHGAP17	NA	72		UNC50	NA	72		BRAP	SPAG9
73		TROAP	ATP2C1	73		RAB7L1	NA	73		SGMS1	NA	73		ACTR6	OR11A1
74		CDC7	HSPA5	74		EIF2B5	NA	74		MLX	NA	74		FABP5	PKLR
75		RFC4	PPP6C	75		MICALL1	NA	75		AHCTF1	NA	75		POLR2F	SHB
76		UNG	TOR1A	76		POP4	NA	76		CEP57	NA	76		ITGB1BP1	ADCY10
77		PPAT	JOSD1	77		TTC35	NA	77		PIBF1	NA	77		GNB1	TGFBRAP1
78		FASTKD1	PTBP1	78		UAP1	NA	78		PSMD12	NA	78		NUP107	TRIM49
79		KIF15	YBX1	79		ICT1	NA	79		SDHAF1	NA	79		TCP1	PCDH1
80		ANP32A	EPRS	80		TACO1	NA	80		C12orf44	NA	80		CCT6A	ATP2B3
81		SRRD	SDCBP	81		MRPL34	NA	81		MFSD1	NA	81		PRPF38B	RAX
82		LRRC47	RNF4	82		C8orf33	NA	82		NPTN	NA	82		CPSF6	CDHR5
83		PREB	CAB39	83		UCK2	NA	83		SOAT1	NA	83		AHSA1	WNT8B
84		ZC3H14	YAF2	84		TOMM70A	NA	84		SLC35A1	NA	84		ERCC3	RHO
85		TTK	TMEM123	85		AGFG1	NA	85		MTO1	NA	85		YY1	KRT15
86		EFTUD1	TMEM222	86		LSM12	NA	86		GSPT1	NA	86		CHD8	CACNA1E
87		OSBPL11	TFAM	87		G3BP1	NA	87		UTP6	NA	87		PPIG	LMAN1L
88		MYCBP	CDK17	88		ANXA7	NA	88		ANKRD40	NA	88		DUT	GUCA1B
89		DYNLL1	USP16	89		EXOC1	NA	89		BANP	NA	89		CHORDC1	DNAH9
90		NIF3L1	GARS	90		SLC25A46	NA	90		TMEM33	NA	90		DDX23	NGFR
91		MRFAP1L1	CNIH	91		TRPM3	NA	91		TMED5	NA	91		RUVBL1	GJA3
92		NARG2	RAN	92		DDX50	NA	92		SLC30A5	NA	92		EXO1	MYL10
93		SPAST	C11orf57	93		EIF4E	NA	93		SNW1	NA	93		EIF5B	NR0B1
94		ZW10	LYRM1	94		ZC3H14	NA	94		C14orf135	NA	94		PABPN1	GRAP2
95		ELF2	SARS	95		HEATR2	NA	95		POP1	NA	95		NDUFS8	IFT140
96		ADH5	CLIC1	96		GTF3C2	NA	96		ZDHHC13	NA	96		TAF2	LOC645961
97		ORC4L	MAPRE1	97		TIMM23	NA	97		KIAA1704	NA	97		BUB1B	PTPRU
98		ORC2L	SLC25A32	98		POLR3E	NA	98		RSC1A1	NA	98		DNM1L	KRT83
99		CLINT1	ADIPOR2	99		DHX30	NA	99		ATP11B	NA	99		FIP1L1	S100A14
100		DLAT	E2F6	100		DPH2	NA	100		CUL4A	NA	100		SMARCA4	NLGN3
101		RIOK2	RAB7A	101		WDR1	NA	101		SUCLA2	NA	101		BPTF	C1orf183
102		CKAP2	THAP1	102		MGAT2	NA	102		DENR	NA	102		NKTR	SOX14
103		NARS2	RNMT	103		ATMIN	NA	103		TCERG1	NA	103		SART3	SLC14A2
104		CEP76	SAT1	104		UMPS	NA	104		DNAJA1	NA	104		MED24	BBOX1
105		CACYBP	CMTM6	105		MRPL17	NA	105		SEPHS2	NA	105		FAM98A	CNTNAP2
106		TMEM97	WDR26	106		ELAC2	NA	106		DNAJC7	NA	106		CCDC99	FBXL12
107		POLE2	PYROXD1	107		ZNF706	NA	107		CDC42EP3	NA	107		MRPS15	NFASC
108		USP13	PIKFYVE	108		PRKRA	NA	108		REV1	NA	108		ANKRD17	PMS2L4
109		RAD1	NIPA2	109		CDC5L	NA	109		TIMM9	NA	109		UBE2K	CCR3
110		GCDH	RHOA	110		TUBG1	NA	110		XPOT	NA	110		CSTF3	TAS2R9
111		CPOX	DAZAP2	111		SAMM50	NA	111		HIRA	NA	111		LSM6	RGS12
112		CLPX	TBC1D15	112		FBXL15	NA	112		TXNL1	NA	112		POLR2E	CPLX2
113		MORC2	C12orf35	113		ERCC3	NA	113		ABHD3	NA	113		EED	C14orf79
114		RFC5	WIPF1	114		SAE1	NA	114		HSPA8	NA	114		MTERFD1	C19orf42
115		RAD51C	C10orf26	115		CDC25A	NA	115		C3orf64	NA	115		TAF5	GRIN2A
116		RCN2	SKP1	116		UCHL3	NA	116		PNN	NA	116		SS18L1	C6orf54
117		PIGF	KIAA0232	117		ACD	NA	117		CSTF3	NA	117		LRDD	UTP14C
118		ACTR6	CHIC2	118		PSMB2	NA	118		EXOSC4	NA	118		NCAPG2	DUSP26
119		CDC73	ARL8B	119		NAT10	NA	119		NUDC	NA	119		SPC25	SLC9A3R2
120		MDM1	PPP2R2A	120		C21orf59	NA	120		DICER1	NA	120		NCOA6	AGER
121		KIAA0528	RNF111	121		RNF115	NA	121		KIAA1012	NA	121		PSPC1	GNG7
122		PARG	AURKB	122		ELOVL1	NA	122		C11orf58	NA	122		LIN37	MUC6
123		THAP11	TOP2B	123		NECAP2	NA	123		KIF23	NA	123		HAUS6	NA
124		C12orf52	BCL2L13	124		NBN	NA	124		FBXL4	NA	124		EXOSC10	NA
125		PTCD3	ATP6V1E1	125		GCNT4	NA	125		HAUS3	NA	125		IMMT	NA
126		CASP6	RAB1A	126		SEMA3B	NA	126		YEATS2	NA	126		NAA16	NA
127		CTR9	CD164	127		CLCN1	NA	127		KIAA0753	NA	127		USP48	NA
128		MRPL46	PLEKHF2	128		GFM1	NA	128		HNRNPD	NA	128		SPEN	NA
129		GPSM2	HECA	129		PNLIP	NA	129		FASTKD3	NA	129		PIAS4	NA
130		NDUFC1	ITSN2	130		RCN2	NA	130		ATF2	NA	130		ABHD3	NA
131		UBE2G1	PPP2R3C	131		NPAS1	NA	131		PUS1	NA	131		CCDC91	NA
132		PRPSAP1	RNF11	132		DNAJA1	NA	132		JRKL	NA	132		PSMD1	NA
133		NCAPD3	ARF4	133		SF3B2	NA	133		HSPA4	NA	133		RECQL4	NA
134		DPF2	SLC3A2	134		MRPL39	NA	134		RPAP3	NA	134		MTHFD1	NA
135		HEATR3	SGPL1	135		DDA1	NA	135		TBK1	NA	135		PPP2R5E	NA
136		SHCBP1	MORF4L1	136		WBP11	NA	136		EIF4E	NA	136		SEC24A	NA
137		C4orf41	PIP4K2A	137		CMAS	NA	137		UTP11L	NA	137		SAR1B	NA
138		SKP2	CHSY1	138		CCT6A	NA	138		SUV39H2	NA	138		CEP63	NA
139		MTX2	FAF2	139		TARDBP	NA	139		TMEM165	NA	139		UCHL5	NA
140		MUDENG	GOLT1B	140		IMP3	NA	140		HNRNPU	NA	140		RANGAP1	NA
141		C15orf44	CYP20A1	141		RIOK2	NA	141		YME1L1	NA	141		WDHD1	NA
142		GINS1	GOT1	142		MED22	NA	142		ETFA	NA	142		DNA2	NA
143		ZWILCH	ADO	143		FTSJ3	NA	143		NUP54	NA	143		C11orf48	NA
144		MRPL18	PSEN1	144		ZFR	NA	144		LIN37	NA	144		C10orf2	NA
145		PEX14	RBMX	145		TFCP2	NA	145		RIOK2	NA	145		PDCD5	NA
146		TOMM70A	DUSP11	146		PSME3	NA	146		QTRTD1	NA	146		ACOT7	NA
147		TSN	ATP6V1H	147		MAP2K4	NA	147		DDX50	NA	147		MCM10	NA
148		SFRS4	MAP1LC3B	148		EFR3A	NA	148		NMD3	NA	148		DDX52	NA
149		HSPH1	IDI1	149		EPS15	NA					149		NCAPD3	NA
150		FOSL1	NTAN1	150		TCTN3	NA					150		LIG1	NA
151		KIAA0406	DCTN5	151		EIF4ENIF1	NA					151		RAD51AP1	NA
152		DSN1	CENPN	152		ANKRD40	NA					152		MRFAP1L1	NA
153		PRPF4B	HNRNPC	153		HPS6	NA					153		TPR	NA
154		C13orf34	MARS	154		SART3	NA					154		PRPF3	NA
155		BAG2	YARS	155		ANAPC10	NA					155		WHSC2	NA
156		ZNHIT3	EDEM1	156		MRS2	NA					156		HAT1	NA
157		PDHB	DDX18	157		KPNA3	NA					157		DNAJC13	NA
158		CCDC56	BUD31	158		APIP	NA					158		ATXN2	NA
159		CUTC	RCHY1	159		BCL10	NA					159		MTDH	NA
160		C14orf104	PRKD3	160		CTSH	NA					160		TCERG1	NA
161		COX11	SWAP70	161		TBK1	NA					161		RAD50	NA
162		CDK8	LY75	162		RRP1B	NA					162		YY1AP1	NA
163		C8orf41	CHD1	163		NUFIP1	NA					163		DLX2	NA
164		AURKAIP1	EIF1	164		GRPEL1	NA					164		DUOX2	NA
165		IMP3	IMPA1	165		CHMP6	NA					165		NDUFS1	NA
166		MINA	CHMP2B	166		YIF1A	NA					166		CEBPZ	NA
167		PUM2	OSBP	167		NSMCE4A	NA					167		NDUFB8	NA
168		DHX29	RAB5A	168		UBE3B	NA					168		EXOSC7	NA
169		COASY	LZTS1	169		PPCS	NA					169		HSPE1	NA
170		THAP7	NCRNA00081	170		ZBTB11	NA					170		C14orf104	NA
171		MRPS34	RAB21	171		NPL	NA					171		ATR	NA
172		CCDC51	UGCG	172		NOTCH2	NA					172		PNN	NA
173		MRPL17	GABARAPL2	173		LAMP2	NA					173		PHIP	NA
174		COIL	FBXO28	174		RDX	NA					174		ZFC3H1	NA
175		ATMIN	HSD17B12	175		TMEM165	NA					175		NUP43	NA
176		SMARCAL1	YTHDF3	176		PIK3CB	NA					176		NCOR1	NA
177		COQ9	ECD	177		HLA-J	NA					177		TRIM24	NA
178		COBRA1	ABCF1	178		HLA-F	NA					178		PSMC6	NA
179		MED20	C15orf24	179		HLA-B	NA					179		POLR2B	NA
180		CCDC99	TSPYL1	180		HLA-G	NA					180		NCL	NA
181		SIP1	ZEB2	181		HLA-C	NA					181		RECQL	NA
182		FANCG	CD63	182		HCP5	NA					182		SYNCRIP	NA
183		MCM2	BACH1	183		HLA-A	NA					183		MCCC2	NA
184		CRIPT	PRNP	184		BTN2A2	NA					184		HSPA4	NA
185		GAPVD1	HEXB	185		PLEKHO1	NA					185		PSMD14	NA
186		CNP	PTTG1IP	186		CSF2RB	NA					186		C1orf109	NA
187		RAB11A	CEBPB	187		HLA-DPB1	NA					187		SLC4A1AP	NA
188		MRPS31	CTSB	188		ZNF672	NA					188		MED4	NA
189		MRPL34	M6PR	189		RFX5	NA					189		WDR61	NA
190		PHB	LAMP1	190		NUBP1	NA					190		AHCTF1	NA
191		POP4	IFI30	191		TRIP4	NA					191		MAGOH	NA
192		AGGF1	RIN2	192		RAB27A	NA					192		BRD7	NA
193		KIF22	TFEC	193		BID	NA					193		NSMCE4A	NA
194		POP7	GPX4	194		ARIH1	NA					194		PHF3	NA
195		DDX23	TLR1	195		CD59	NA					195		PPP1R12A	NA
196		ZBED5	TNFRSF14	196		SLC31A2	NA					196		MAVS	NA
197		BBS10	GPR137B	197		FLVCR2	NA					197		ST13	NA
198		ZNF638	LY96	198		CTSC	NA					198		SNX1	NA
199		SRBD1	IFNGR1	199		LGALS9	NA					199		CBX1	NA
200		GTF2E1	SRGN	200		RAC2	NA					200		HNRNPH3	NA
201		MEN1	CRIM1	201		HNRNPF	NA					201		RNASEN	NA
202		LSM2	CLEC2B	202		PSMC6	NA					202		PRR11	NA
203		SRPK1	CD97	203		SLURP1	NA					203		HNRNPD	NA
204		TTRAP	GPR65	204		TIMM17A	NA					204		PRPF19	NA
205		ZNF184	CYFIP1	205		MINPP1	NA					205		DDX49	NA
206		MICB	IFNGR2	206		UBAC1	NA					206		ESPL1	NA
207		TUBD1	ATP6V0E1	207		C1orf35	NA					207		EDF1	NA
208		NFYB	OSTM1	208		DCC	NA					208		CSF3	NA
209		KIF18B	ACSL1	209		MTMR4	NA					209		NIPBL	NA
210		PRDM10	WSB2	210		RPS6KB1	NA					210		ASCC3	NA
211		HMGN4	SGK1	211		UBE3C	NA					211		NUP133	NA
212		RAD54B	CSTB	212		TMEM70	NA					212		TECR	NA
213		DTWD1	UPP1	213		KIAA0947	NA					213		CCNE1	NA
214		BRD8	LRP10	214		LARS2	NA					214		KIAA0101	NA
215		TRMT61B	SERINC1	215		C12orf43	NA					215		AK2	NA
216		RNF34	RAB22A	216		STAM2	NA					216		EXOSC9	NA
217		CDC27	AP2B1	217		ISOC1	NA					217		CHCHD3	NA
218		EXOC1	C1orf54	218		METAP1	NA					218		RPIA	NA
219		SACM1L	DENND4A	219		API5	NA					219		KIAA0562	NA
220		VPS33B	USP12	220		SRPK1	NA					220		STK39	NA
221		SUCLA2	STK17B	221		MFN2	NA					221		LRRC40	NA
222		MRS2	GHITM	222		SEC23IP	NA					222		HNRNPH1	NA
223		C6orf211	EIF2S1	223		CAPRIN1	NA					223		C14orf156	NA
224		HMGB3	TOR1B	224		SEC24B	NA					224		PPIH	NA
225		GEMIN6	HSPA13	225		ARFGEF1	NA					225		RIOK2	NA
226		MRPS16	CD86	226		CLPX	NA					226		RCBTB1	NA
227		MCM10	FRG1	227		UBE2L3	NA					227		PRPF4B	NA
228		AP1AR	PSMD12	228		PDHX	NA					228		SMS	NA
229		C4orf27	TMEM66	229		C14orf104	NA					229		ACIN1	NA
230		FASTKD3	ATF4	230		BRD7	NA					230		BRCA1	NA
231		CLCN3	POLR2D	231		METTL1	NA					231		EBNA1BP2	NA
232		PRMT5	SHMT2	232		C9orf114	NA					232		POLR3K	NA
233		TDP1	SFPQ	233		SLC35B1	NA					233		GRPEL1	NA
234		LARS2	USP15	234		SNX4	NA					234		CISD1	NA
235		BARD1	OSBPL8	235		DCTD	NA					235		SNRNP25	NA
236		MSH3	LPXN	236		PHB	NA					236		MELK	NA
237		MPHOSPH6	MAP2K3	237		FAM35A	NA					237		TACC3	NA
238		MTIF2	ZHX2	238		CNPY3	NA					238		SNRPF	NA
239		ATR	RHOG	239		ABCB11	NA					239		PFAS	NA
240		PPP2R5E	CYTSA	240		KEAP1	NA					240		USP24	NA
241		PSMC6	H3F3B	241		DDX42	NA					241		CMAS	NA
242		ZNF107	PDXK	242		CCDC51	NA					242		ROCK1	NA
243		EIF2B4	RAB8B	243		BRIX1	NA					243		WDR18	NA
244		C9orf40	NFYA	244		RRS1	NA					244		IK	NA
245		RTF1	VAMP3	245		WDR3	NA					245		CACNA1S	NA
246		MRPL49	AGA	246		PWP1	NA					246		SAP30L	NA
247		CSE1L	CNIH4	247		MINA	NA					247		CTNNBL1	NA
248		PLA2G12A	HNMT	248		RARS	NA					248		DHX30	NA
249		ELP4	ARL4C	249		HNRNPA0	NA					249		C14orf166	NA
250		UBTF	C3AR1	250		PRLR	NA					250		DHFR	NA
251		GTF3C1	SIRPA	251		HSPA4	NA					251		ACD	NA
252		BCOR	EMP3	252		SIX3	NA					252		GPN3	NA
253		C5orf22	MKLN1	253		ADRA1D	NA					253		PDHB	NA
254		TTC33	ITM2B	254		WDR41	NA					254		PIBF1	NA
255		PSME4	CCPG1	255		ALCAM	NA					255		E4F1	NA
256		PPM1B	CDC42	256		PALB2	NA
257		PIAS4	KIAA0430	257		SYNGR2	NA
258		WBP4	TNPO1	258		PSMC4	NA
259		ACAP2	TXNDC9	259		RAP2B	NA
260		GRSF1	EIF2S2	260		TAF1B	NA
261		GADD45GIP1	WARS	261		NUDT21	NA
262		MSH2	CCL4	262		YARS2	NA
263		DTYMK	NINJ1	263		DCLRE1B	NA
264		FRAT2	LGALS8	264		CINP	NA
265		STAMBP	RRAGD	265		IFRD2	NA
266		C17orf75	ACP5	266		SERBP1	NA
267		FANCL	C6orf145	267		TTC4	NA
268		SFRS2B	IL32	268		C16orf88	NA
269		HMBS	MARCH7	269		PSMA7	NA
270		PAAF1	KLF10	270		MCCC2	NA
271		NAA40	SMURF2	271		TESC	NA
272		NDUFS3	SFT2D2	272		LMNB2	NA
273		DUT	FAM18B	273		THAP11	NA
274		STRA13	UBL3	274		FNBP1	NA
275		HADH	MAFF	275		EIF4H	NA
276		SEPHS1	TMEM30A	276		CD160	NA
277		ABHD10	TMBIM6	277		TRAPPC3	NA
278		SLC4A1AP	MON1B	278		FASTKD3	NA
279		STRADA	DOCK2	279		CTR9	NA
280		CBX1	NR3C1	280		HCK	NA
281		MRPS27	GCH1	281		C3orf37	NA
282		WRB	SAP30BP	282		PHF16	NA
283		DERA	MATR3	283		TRIM44	NA
284		SAR1B	GCC2	284		KCNJ1	NA
285		MAP3K4	PLXNC1	285		NOL11	NA
286		KIAA1279	HEXA	286		CPSF4	NA
287		PPCS	NA	287		C7orf23	NA
288		C5orf15	NA	288		RSRC2	NA
