# Supplementary material for: Identification of a new gene regulatory circuit involving B cell receptor activated signaling using a combined analysis of experimental, clinical and global gene expression data
Source: Oncotarget. 2016 May 7;7(30):47061–81. doi: 10.18632/oncotarget.9219 (PMC5216924; doi:10.18632/oncotarget.9219)
Supplement: Supplementary file 4 [file oncotarget-07-47061-s004.xlsx]

## Sheet: Blatt1
	Table E3: Gene expression changes in primary human CD10+ B cells after B cell receptor crosslink: Differentially expressed genes were identified using linear models as implemented in the Bioconductor package LIMMA (Smyth et al, 2005). False discovery rates for lists of differentially expressed genes were calculated according to Benjamini and Hochberg in a paired-test as described in the Material …
	GenSymbols	ID	logFC	AveExpr	t	P.Value	adj.P.Val	B
1	FAM150B	238018_at	3.406	7.68	37.6323	0	0	24.3512
97	CCL4	204103_at	2.605	10.72	15.3105	0	0	13.9443
71	NA	1569100_a_at	2.461	7.015	16.8408	0	0	15.1743
25	NA	235912_at	2.442	9.008	21.1856	0	0	18.0648
39	SLAMF7	219159_s_at	2.421	9.219	19.1775	0	0	16.8268
11	NA	1564424_at	2.418	8.247	26.9083	0	0	20.8899
15	PHACTR1	213638_at	2.381	9.814	23.5396	0	0	19.3388
24	LY9/SLAMF3	210370_s_at	2.328	9.575	21.3556	0	0	18.1628
10	SLAMF7	222838_at	2.303	11.004	27.104	0	0	20.9715
83	NA	205114_s_at	2.297	10.534	16.0502	0	0	14.555
7	LY9	215967_s_at	2.294	10.709	27.8284	0	0	21.2663
9	NA	236099_at	2.289	9.087	27.4225	0	0	21.1025
73	SLAMF7	234306_s_at	2.281	8.344	16.7761	0	0	15.1249
4	UAP1L1	214755_at	2.241	8.554	30.4261	0	0	22.236
59	NR4A2	216248_s_at	2.24	9.909	17.6419	0	0	15.7693
12	NA	226397_s_at	2.234	10.018	26.7407	0	0	20.8193
6	NR4A3	209959_at	2.205	10.244	29.0486	0	0	21.7381
188	ASAH1	1555419_a_at	2.186	8.597	13.1383	0	0	11.9537
5	GEM	204472_at	2.174	8.607	30.0393	0	0	22.0997
46	AKAP12	210517_s_at	2.153	8.955	18.4756	0	0	16.3563
64	NR4A2	204622_x_at	2.147	9.763	17.0186	0	0	15.3091
16	NA	231972_at	2.146	8.79	23.2166	0	0	19.1741
142	LONRF3	242931_at	2.072	7.561	14.0811	0	0	12.8564
109	NR4A2	204621_s_at	2.069	9.153	14.9424	0	0	13.6285
40	ASAH1	213702_x_at	2.046	10.561	19.0552	0	0	16.7463
53	FFAR1	1561507_at	2.018	7.088	18.0771	0	0	16.0797
3	METRNL	225955_at	1.986	10.157	31.6476	0	0	22.6492
20	TAC1	206552_s_at	1.98	8.648	22.2571	0	0	18.6665
100	ASAH1	210980_s_at	1.96	9.174	15.2596	0	0	13.9012
98	ESYT2	224699_s_at	1.95	11.381	15.3015	0	0	13.9367
26	GTF2IRD1	218412_s_at	1.949	7.733	20.736	0	0	17.8006
819	ESYT2	1555829_at	1.946	6.775	8.54466	5.5e-07	0	6.45763
126	LY9	231124_x_at	1.945	12.256	14.3965	0	0	13.1447
115	NA	243721_at	1.922	7.778	14.7931	0	0	13.4981
762	ESYT2	1555830_s_at	1.909	6.976	8.76454	4e-07	0	6.77117
133	ESYT2	224698_at	1.889	10.31	14.2979	0	0	13.0553
255	EGR3	206115_at	1.839	10.835	12.3088	1e-08	0	11.1048
32	NR4A3	207978_s_at	1.825	7.612	19.6851	0	0	17.1543
69	HOMER1	213793_s_at	1.81	8.549	16.9006	0	0	15.2199
251	ESYT2	1558511_s_at	1.794	11.428	12.3768	1e-08	0	11.1764
193	NR4A3	216979_at	1.789	7.398	13.0354	0	0	11.8513
13	EGR2	205249_at	1.78	10.694	25.143	0	0	20.1132
2	GAS7	202191_s_at	1.763	8.577	35.366	0	0	23.7635
180	RHOBTB3	202976_s_at	1.757	6.292	13.3598	0	0	12.1715
38	EGR4	207768_at	1.74	7.473	19.1951	0	0	16.8383
239	RHOBTB3	202975_s_at	1.735	6.231	12.5081	0	0	11.3137
170	NA	1562921_at	1.717	6.582	13.5918	0	0	12.3958
134	TXK	206828_at	1.686	6.443	14.2705	0	0	13.0303
249	RHOBTB3	225202_at	1.673	6.916	12.4174	0	0	11.219
168	HES1	203395_s_at	1.671	7.607	13.6261	0	0	12.4286
50	DLL1	224215_s_at	1.66	8.188	18.3887	0	0	16.2966
358	NA	1569099_at	1.657	6.562	11.2278	2e-08	0	9.91304
305	PHACTR1	232045_at	1.656	7.801	11.7445	1e-08	0	10.4953
112	SMAD3	218284_at	1.65	8.846	14.8699	0	0	13.5654
122	PDZRN3	212915_at	1.644	6.503	14.5085	0	0	13.2455
89	BHLHE40	201170_s_at	1.643	8.732	15.8792	0	0	14.4166
113	LRRC32	203835_at	1.635	9.761	14.8056	0	0	13.5091
286	DFNA5	203695_s_at	1.617	7.744	11.9307	1e-08	0	10.6994
58	HOMER1	226651_at	1.608	8.396	17.7311	0	0	15.8336
108	RRAGD	221523_s_at	1.583	6.247	15.0192	0	0	13.6951
22	C12orf77	239691_at	1.581	7.427	21.7426	0	0	18.3823
153	MGLL	211026_s_at	1.579	9.638	13.9437	0	0	12.7287
54	HES1	203394_s_at	1.571	9.222	17.8838	0	0	15.9429
8	CD72	215925_s_at	1.56	9.942	27.6015	0	0	21.1752
31	SYNE2	240777_at	1.55	9.323	19.8118	0	0	17.2345
264	RRAGD	221524_s_at	1.545	8.06	12.186	1e-08	0	10.9744
94	NA	239448_at	1.544	7.498	15.5794	0	0	14.17
138	DOK3	223553_s_at	1.539	9.949	14.1975	0	0	12.9636
34	NA	205013_s_at	1.534	9.94	19.5824	0	0	17.0889
616	CCR7	206337_at	1.52	10.123	9.42581	1.6e-07	0	7.67931
425	PTGER4	204897_at	1.508	10.915	10.6515	4e-08	0	9.23445
677	ARMCX1	218694_at	1.505	6.764	9.13895	2.4e-07	0	7.29164
336	NA	242968_at	1.504	8.384	11.3664	2e-08	0	10.0716
81	SMAD3	205398_s_at	1.496	7.544	16.1866	0	0	14.6642
136	CCR6	206983_at	1.488	7.6	14.25	0	0	13.0117
51	MGLL	225102_at	1.485	9.036	18.3255	0	0	16.2529
27	KMO	205306_x_at	1.482	9.625	20.1797	0	0	17.4637
348	C18orf1	209574_s_at	1.48	8.492	11.2982	2e-08	0	9.99381
18	MTHFR	226929_at	1.479	9.485	22.7859	0	0	18.9497
397	SSTR1	235591_at	1.472	5.992	10.8496	3e-08	0	9.47126
47	RGS1	202988_s_at	1.471	11.715	18.4472	0	0	16.3368
210	RGS8	244675_at	1.47	6.464	12.8869	0	0	11.7021
137	AKAP12	227530_at	1.46	7.116	14.2368	0	0	12.9996
532	IRF4	204562_at	1.458	10.551	9.83255	1e-07	0	8.21311
553	EPHA4	227449_at	1.455	7.23	9.76505	1.1e-07	0	8.12578
33	KMO	211138_s_at	1.453	9.596	19.5955	0	0	17.0972
121	LOC285628	232504_at	1.445	9.651	14.5244	0	0	13.2598
630	MYC	202431_s_at	1.44	10.535	9.36964	1.8e-07	0	7.60415
84	NA	235739_at	1.439	7.513	16.0477	0	0	14.5529
35	IFI30	201422_at	1.437	12.549	19.2795	0	0	16.8935
132	FOS	209189_at	1.432	8.844	14.3013	0	0	13.0584
322	SLAMF1	206181_at	1.426	10.318	11.4955	1e-08	0	10.2177
160	WHSC1L1	224076_s_at	1.417	9.819	13.7684	0	0	12.5639
1190	NA	241505_at	1.406	7.664	7.46545	2.7e-06	0	4.82959
119	GAS7	202192_s_at	1.403	8.471	14.6174	0	0	13.3428
43	NIN	223981_at	1.4	8.9	18.8098	0	0	16.5829
93	ZNF331	219228_at	1.397	9.75	15.5911	0	0	14.1797
72	RIN2	209684_at	1.387	7.324	16.7836	0	0	15.1306
259	CD22	220674_at	1.383	8.223	12.2629	1e-08	0	11.0561
17	GLA	214430_at	1.377	10.577	22.9509	0	0	19.0364
55	CLIP1	242287_at	1.375	7.768	17.8819	0	0	15.9416
600	RNF14	201823_s_at	1.355	8.282	9.51684	1.5e-07	0	7.80038
28	GAS7	211067_s_at	1.354	8.04	20.1762	0	0	17.4615
95	MTHFR	239035_at	1.351	9.506	15.437	0	0	14.051
427	RAB20	219622_at	1.349	7.059	10.6323	4e-08	0	9.21129
801	FOSL2	225262_at	1.335	9.304	8.6117	5e-07	0	6.55385
141	NA	1557512_at	1.326	6.872	14.092	0	0	12.8665
145	SLC38A1	224580_at	1.325	9.222	14.0473	0	0	12.8251
325	ZNF331	227613_at	1.316	8.718	11.4592	1e-08	0	10.1768
292	UPP1	203234_at	1.314	8.576	11.879	1e-08	0	10.643
490	ZNF165	206683_at	1.313	7.969	10.1383	7e-08	0	8.60257
36	B3GNT7	1555963_x_at	1.31	8.169	19.2744	0	0	16.8901
391	TOR3A	218459_at	1.309	9.977	10.903	3e-08	0	9.53445
62	HIVEP3	235122_at	1.308	10.59	17.2268	0	0	15.4649
161	WBP5	217975_at	1.308	8.37	13.7666	0	0	12.5622
30	TEC	206301_at	1.305	7.089	19.9139	0	0	17.2986
209	WHSC1L1	222544_s_at	1.305	10.849	12.8893	0	0	11.7044
526	SPRY2	204011_at	1.3	5.742	9.89274	9e-08	0	8.29057
1067	CLIP1	210716_s_at	1.3	8.199	7.7576	1.73e-06	0	5.28537
91	ACP5	204638_at	1.296	8.885	15.8222	0	0	14.3701
309	WDR60	219251_s_at	1.289	7.672	11.6736	1e-08	0	10.4169
74	C5orf32	224707_at	1.287	10.812	16.7727	0	0	15.1222
189	NEU1	208926_at	1.283	8.849	13.0996	0	0	11.9152
1560	WSB1	201295_s_at	1.283	7.198	6.6922	9.27e-06	0	3.56699
149	FGFR1	207822_at	1.28	6.804	14.0004	0	0	12.7816
68	EGR1	201694_s_at	1.272	10.253	16.9028	0	0	15.2215
295	IDI1	208881_x_at	1.268	11.336	11.8441	1e-08	0	10.6048
306	IDI1	204615_x_at	1.264	11.132	11.7039	1e-08	0	10.4504
237	ARRDC4	225283_at	1.263	7.954	12.5634	0	0	11.371
462	FOSL2	228188_at	1.263	8.564	10.3646	5e-08	0	8.8845
1489	NA	227501_at	1.262	8.821	6.81124	7.63e-06	0	3.76676
1180	NIN	234299_s_at	1.26	8.74	7.48477	2.62e-06	0	4.86008
1638	MOSC2	227417_at	1.255	5.846	6.55294	1.168e-05	0	3.33076
45	PDGFD	219304_s_at	1.253	9.244	18.5143	0	0	16.3828
271	CLIP1	1558924_s_at	1.251	8.658	12.1468	1e-08	0	10.9325
146	CD274	227458_at	1.249	6.875	14.041	0	0	12.8193
57	FLCN	1552664_at	1.245	7.863	17.7719	0	0	15.8629
371	NA	237204_at	1.244	6.327	11.0799	2e-08	0	9.74189
654	NA	215284_at	1.242	6.853	9.25058	2.1e-07	0	7.44363
82	CD22	217422_s_at	1.239	8.589	16.0648	0	0	14.5667
514	SPAG9	212468_at	1.239	8.517	9.94276	8e-08	0	8.35463
505	NA	232614_at	1.234	7.911	9.99723	8e-08	0	8.42409
685	NA	1564733_at	1.232	7.519	9.08598	2.6e-07	0	7.21901
269	WHSC1L1	218173_s_at	1.223	6.913	12.1654	1e-08	0	10.9524
429	NA	230267_at	1.223	7.678	10.6114	4e-08	0	9.18603
181	MAFF	36711_at	1.222	9.603	13.3522	0	0	12.164
672	C18orf1	207996_s_at	1.22	8.061	9.14709	2.4e-07	0	7.30277
23	DKFZp686O24166	229715_at	1.218	7.428	21.4306	0	0	18.2057
683	ADCY3	209321_s_at	1.217	8.654	9.11622	2.5e-07	0	7.26051
417	ARL4C	202206_at	1.216	8.81	10.723	3e-08	0	9.32039
243	SPAG9	225339_at	1.215	9.386	12.4579	0	0	11.2614
283	C18orf19	235022_at	1.212	8.597	12.0023	1e-08	0	10.7771
29	DDIT3	209383_at	1.209	9.765	20.1181	0	0	17.4257
139	PPAP2B	212230_at	1.202	7.528	14.1369	0	0	12.9079
207	IL1A	210118_s_at	1.202	6.993	12.9163	0	0	11.7317
78	OTUD1	226140_s_at	1.199	11.955	16.3526	0	0	14.7958
75	KLHL6	1555275_a_at	1.197	8.881	16.593	0	0	14.9837
561	NA	232210_at	1.196	8.743	9.71995	1.1e-07	0	8.06716
155	NA	239908_at	1.193	9.477	13.8992	0	0	12.6871
765	CHRNA1	206633_at	1.192	7.995	8.76149	4e-07	0	6.76686
990	EGR1	227404_s_at	1.19	8.393	7.94922	1.3e-06	0	5.57814
615	USP36	220370_s_at	1.189	8.383	9.42719	1.6e-07	0	7.68115
310	CNR1	213436_at	1.187	8.935	11.651	1e-08	0	10.3917
751	GNPDA1	202382_s_at	1.183	7.033	8.80978	3.8e-07	0	6.83494
1008	SLC20A1	230494_at	1.183	8.854	7.91345	1.37e-06	0	5.52384
241	DENND1B	1564164_at	1.18	7.07	12.498	0	0	11.3032
712	MYB	204798_at	1.18	9.281	8.99113	2.9e-07	0	7.08814
131	TMEM70	219449_s_at	1.178	10.79	14.3234	0	0	13.0785
195	KDM4B	216023_at	1.178	7.743	13.0229	0	0	11.8387
101	NAMPT	243296_at	1.175	9.282	15.2314	0	0	13.8772
90	NIN	224303_x_at	1.169	9.648	15.8771	0	0	14.4149
67	TNFRSF14	209354_at	1.167	8.809	16.9347	0	0	15.2457
481	AKAP12	227529_s_at	1.165	5.156	10.191	6e-08	0	8.6687
230	NA	1563370_at	1.163	7.057	12.6184	0	0	11.4279
297	FAM102A	212400_at	1.163	10.179	11.83	1e-08	0	10.5895
118	NR4A1	202340_x_at	1.161	10.014	14.7185	0	0	13.4324
65	SYNJ2	210612_s_at	1.157	8.348	17.003	0	0	15.2974
166	SYNJ2	212828_at	1.155	8.421	13.67	0	0	12.4705
176	SLCO4A1	219911_s_at	1.155	10.592	13.4524	0	0	12.2614
270	NA	225318_at	1.151	10.614	12.1645	1e-08	0	10.9515
280	SLAMF1	239427_at	1.15	8.599	12.0191	1e-08	0	10.7952
930	NID1	202007_at	1.149	5.264	8.14072	9.8e-07	0	5.86593
80	SRRD	213608_s_at	1.145	9.452	16.1934	0	0	14.6696
311	PIM3	224739_at	1.145	11.482	11.6508	1e-08	0	10.3915
403	SPAG9	212470_at	1.142	10.17	10.8019	3e-08	0	9.41459
1006	USP36	224978_s_at	1.14	8.584	7.91957	1.36e-06	0	5.53315
174	CD22	204581_at	1.137	10.491	13.5017	0	0	12.3091
294	CLIP1	201975_at	1.137	10.127	11.8463	1e-08	0	10.6072
424	ESR2	211117_x_at	1.137	6.828	10.6595	3e-08	0	9.24407
525	HVCN1	226879_at	1.137	10.614	9.89419	9e-08	0	8.29243
299	FOSL2	218880_at	1.134	7.666	11.8111	1e-08	0	10.5687
204	KLHL6	1560397_s_at	1.131	10.567	12.9486	0	0	11.7642
107	MAP1B	226084_at	1.127	7.09	15.0335	0	0	13.7074
192	OTUD1	231035_s_at	1.126	8.809	13.0625	0	0	11.8783
41	B3GNT7	1555962_at	1.123	8.144	19.0536	0	0	16.7453
127	IGF2R	201392_s_at	1.123	8.427	14.3847	0	0	13.1341
56	DOK3	220320_at	1.122	7.642	17.7957	0	0	15.88
140	NAGLU	204360_s_at	1.122	7.486	14.1145	0	0	12.8873
592	ARL4C	202207_at	1.122	9.307	9.5407	1.4e-07	0	7.83195
716	FNIP1	228250_at	1.122	6.944	8.96456	3.1e-07	0	7.0513
150	LSS	211018_at	1.119	6.862	13.9965	0	0	12.7779
49	RAPH1	225188_at	1.118	9.266	18.422	0	0	16.3195
129	ASAH1	213902_at	1.118	8.807	14.3507	0	0	13.1033
21	FGFR1	211535_s_at	1.117	9.351	21.9186	0	0	18.4805
216	RRAGC	222514_at	1.117	11.125	12.8111	0	0	11.6252
889	NA	233127_at	1.114	6.319	8.26468	8.2e-07	0	6.0497
572	NA	241679_at	1.108	5.801	9.663	1.2e-07	0	7.99281
1050	EPHA4	228948_at	1.107	6.32	7.80497	1.61e-06	0	5.35818
165	NIN	224304_x_at	1.102	10.292	13.7335	0	0	12.5309
687	NA	241824_at	1.095	6.572	9.08034	2.6e-07	0	7.21127
661	C1orf115	218546_at	1.092	8.126	9.22259	2.2e-07	0	7.40565
1461	MFN1	211801_x_at	1.092	7.673	6.85917	7.06e-06	0	3.84663
169	TMEM231	64900_at	1.088	7.611	13.615	0	0	12.418
718	USP36	227093_at	1.087	9.15	8.96164	3.1e-07	0	7.04724
202	NA	238496_at	1.085	9.265	12.9799	0	0	11.7957
1455	SLC25A33	223296_at	1.083	9.928	6.86961	6.94e-06	0	3.864
785	OAS1	202869_at	1.077	7.905	8.68505	4.5e-07	0	6.6585
389	KCTD12	212192_at	1.074	8.341	10.9391	3e-08	0	9.57699
96	CAMK2B	209956_s_at	1.072	8.162	15.384	0	0	14.0065
281	CIITA	205101_at	1.071	8.816	12.013	1e-08	0	10.7887
179	NIN	225921_at	1.069	11.787	13.3757	0	0	12.187
88	RHOBTB2	209441_at	1.068	8.739	15.8821	0	0	14.419
329	BRWD1	238890_at	1.068	8.483	11.4355	1e-08	0	10.15
689	SETDB2	235339_at	1.065	10.254	9.07015	2.6e-07	0	7.19724
219	DENND1B	238787_at	1.062	8.865	12.8029	0	0	11.6169
547	NIPSNAP3B	221104_s_at	1.059	7.613	9.80356	1e-07	0	8.17567
472	KDM4B	212492_s_at	1.053	11.387	10.2863	5e-08	0	8.78751
487	ESR2	211118_x_at	1.052	7.049	10.151	6e-08	0	8.61856
382	MFN1	207098_s_at	1.05	9.746	10.9799	2e-08	0	9.62503
1539	DUSP10	215501_s_at	1.049	9.315	6.72515	8.78e-06	0	3.62249
42	SNX9	223028_s_at	1.047	10.65	18.9626	0	0	16.685
1217	RRAGC	218088_s_at	1.047	10.687	7.38008	3.08e-06	0	4.69423
225	RAPH1	225189_s_at	1.045	7.978	12.6642	0	0	11.4751
1182	FLJ38379	1556474_a_at	1.043	5.618	7.48269	2.63e-06	0	4.8568
103	DENND1B	219696_at	1.042	10.162	15.2099	0	0	13.8589
475	RIN3	60471_at	1.04	7.896	10.271	6e-08	0	8.76849
37	BCAR3	204032_at	1.039	10.934	19.2705	0	0	16.8876
200	NA	228605_at	1.039	10.013	13.0131	0	0	11.829
1676	SLC3A2	200924_s_at	1.036	9.575	6.49335	1.29e-05	0	3.22884
252	ANKRD16	229058_at	1.035	7.942	12.3705	1e-08	0	11.1697
538	KSR1	235252_at	1.03	8.459	9.82213	1e-07	0	8.19967
1017	GLS	203158_s_at	1.028	8.774	7.88591	1.42e-06	0	5.48193
369	SQSTM1	201471_s_at	1.025	10.624	11.091	2e-08	0	9.75481
584	POLB	203616_at	1.025	9.715	9.59348	1.3e-07	0	7.90158
291	SETDB2	1564970_at	1.024	8.348	11.8864	1e-08	0	10.6512
442	LRRC33	235359_at	1.024	7.876	10.5271	4e-08	0	9.0837
1140	ARHGAP44	205414_s_at	1.024	8.456	7.58222	2.26e-06	0	5.01313
331	PHLDA1	217996_at	1.022	7.158	11.4134	1e-08	0	10.1249
1116	NIPSNAP3B	223764_x_at	1.021	8.182	7.62693	2.11e-06	0	5.08292
447	EIF4E	237718_at	1.02	7.519	10.4904	4e-08	0	9.03897
185	PPAP2B	212226_s_at	1.018	7.696	13.2374	0	0	12.0516
344	LSS	202245_at	1.018	10.503	11.3196	2e-08	0	10.0182
534	FAM18A	1563638_at	1.018	6.072	9.83132	1e-07	0	8.21153
570	IGF2R	201393_s_at	1.018	9.589	9.66723	1.2e-07	0	7.99836
504	FGFR1	222164_at	1.017	8.537	10.0039	8e-08	0	8.43264
340	MYLIP	228098_s_at	1.003	9.145	11.3331	2e-08	0	10.0337
196	FLCN	215645_at	1.002	7.925	13.0172	0	0	11.8331
87	NA	1561017_at	1.001	6.807	15.9491	0	0	14.4733
1127	KLHL24	221986_s_at	1.001	8.875	7.60447	2.18e-06	0	5.0479
191	CAMK2B	210404_x_at	0.997	8.125	13.0814	0	0	11.8971
218	CD22	38521_at	0.994	11.318	12.8034	0	0	11.6174
221	GM2A	235678_at	0.994	7.6	12.7443	0	0	11.5571
235	HES4	227347_x_at	0.994	6.814	12.5707	0	0	11.3786
436	AMIGO2	222108_at	0.993	10.063	10.5804	4e-08	0	9.1484
1686	SLC20A1	201920_at	0.993	10.432	6.47734	1.326e-05	0	3.20138
341	SETDB2	238731_at	0.992	6.91	11.3297	2e-08	0	10.0298
105	NA	226034_at	0.99	9.94	15.1461	0	0	13.8043
1625	G0S2	213524_s_at	0.989	8.647	6.57122	1.133e-05	0	3.36193
253	WHSC1L1	221248_s_at	0.987	7.521	12.3386	1e-08	0	11.1362
303	PANK1	226649_at	0.987	7.042	11.7706	1e-08	0	10.5241
831	MAPRE2	213489_at	0.986	8.644	8.47656	6e-07	0	6.35931
156	DUSP4	204015_s_at	0.985	10.503	13.881	0	0	12.67
415	ZBTB43	204182_s_at	0.982	8.483	10.7335	3e-08	0	9.33286
345	RSAD2	242625_at	0.981	6.914	11.3162	2e-08	0	10.0143
1623	ADAP2	222876_s_at	0.98	8.073	6.57933	1.118e-05	0	3.37574
581	KDM4B	212495_at	0.979	9.94	9.60533	1.3e-07	0	7.91718
698	HSPC159	226188_at	0.978	8.009	9.04017	2.8e-07	0	7.15594
92	FNIP1	228768_at	0.977	9.54	15.7254	0	0	14.2907
354	NA	244035_at	0.977	7.213	11.2632	2e-08	0	9.95373
555	NA	243016_at	0.976	6.402	9.75346	1.1e-07	0	8.11075
1009	C18orf19	242149_at	0.976	7.339	7.91126	1.37e-06	0	5.52052
63	KLHL24	242088_at	0.975	7.317	17.0461	0	0	15.3298
1564	SPRY1	212558_at	0.974	6.673	6.68666	9.36e-06	0	3.55764
974	SETDB2	238684_at	0.973	8.016	7.98744	1.23e-06	0	5.63595
1332	C10orf18	227777_at	0.973	9.054	7.10045	4.79e-06	0	4.24389
421	SLC35B2	224716_at	0.971	9.12	10.6707	3e-08	0	9.25752
268	GM2A	212737_at	0.97	9.535	12.1695	1e-08	0	10.9567
845	RAB8B	219210_s_at	0.97	9.558	8.44083	6.3e-07	0	6.3075
1356	RNF14	201824_at	0.97	8.546	7.05274	5.16e-06	0	4.16598
224	IRS1	242979_at	0.968	6.997	12.6798	0	0	11.4911
85	PTPN6	206687_s_at	0.967	9.454	15.9769	0	0	14.4958
355	BEX1	218332_at	0.965	8.63	11.249	2e-08	0	9.93739
524	DUSP10	221563_at	0.965	10.278	9.89927	9e-08	0	8.29894
507	ZNF608	229817_at	0.964	10.724	9.99272	8e-08	0	8.41836
650	MFN1	217043_s_at	0.963	9.847	9.2752	2e-07	0	7.47695
986	SYNGR3	205691_at	0.961	8.949	7.95695	1.28e-06	0	5.58984
102	SH2D2A	207351_s_at	0.96	6.961	15.2193	0	0	13.8669
455	SETDB2	235338_s_at	0.96	9.654	10.4283	5e-08	0	8.96293
623	PPP1R15A	37028_at	0.96	8.632	9.40302	1.7e-07	0	7.64885
233	PDGFA	205463_s_at	0.959	6.279	12.6062	0	0	11.4153
1096	ZBTB43	204180_s_at	0.957	8.491	7.68461	1.93e-06	0	5.17257
99	TPP1	214196_s_at	0.956	8.862	15.2863	0	0	13.9238
543	NA	242189_at	0.955	5.52	9.8172	1e-07	0	8.1933
326	TBC1D7	223461_at	0.953	8.474	11.4551	1e-08	0	10.1721
1028	NA	236417_at	0.951	7.433	7.85434	1.49e-06	0	5.43377
86	GM2A	35820_at	0.95	8.716	15.9567	0	0	14.4795
123	NA	236506_at	0.949	9.491	14.4563	0	0	13.1986
77	RILPL2	227983_at	0.947	10.237	16.395	0	0	14.8292
290	SETDB2	1564972_x_at	0.947	7.811	11.8877	1e-08	0	10.6525
796	EIF2C2	213310_at	0.945	9.589	8.63023	4.9e-07	0	6.58035
327	IRS1	204686_at	0.941	9.188	11.4517	1e-08	0	10.1684
881	KLHL24	221985_at	0.94	9.381	8.28655	7.9e-07	0	6.08193
1020	CLCN6	203950_s_at	0.94	8.664	7.88115	1.44e-06	0	5.47469
666	ZBTB38	219221_at	0.937	9.871	9.18936	2.3e-07	0	7.36045
840	NA	219182_at	0.936	7.412	8.4493	6.3e-07	0	6.3198
1286	GLS	203159_at	0.936	10.4	7.20159	4.08e-06	0	4.40802
578	KDM6B	1556066_at	0.934	8.209	9.60908	1.3e-07	0	7.92209
163	NA	242908_x_at	0.932	5.629	13.7589	0	0	12.555
849	WSB1	210561_s_at	0.931	11.998	8.42532	6.5e-07	0	6.28495
1060	NAMPT	217738_at	0.93	9.525	7.7813	1.67e-06	0	5.32184
1290	PPAP2B	209355_s_at	0.929	6.603	7.1893	4.16e-06	0	4.38815
924	TCEAL4	202371_at	0.927	9.463	8.15177	9.6e-07	0	5.8824
1047	IRS2	209185_s_at	0.926	9.23	7.81726	1.58e-06	0	5.37703
330	ARL4C	202208_s_at	0.925	9.1	11.4267	1e-08	0	10.14
383	RAPH1	225186_at	0.923	6.717	10.9763	2e-08	0	9.62082
656	ZBTB43	227991_x_at	0.922	8.81	9.24256	2.1e-07	0	7.43276
939	PPP1R15A	202014_at	0.922	8.337	8.11845	1.01e-06	0	5.8327
44	ITGB2	202803_s_at	0.919	10.132	18.752	0	0	16.5441
60	KLHL6	228167_at	0.915	11.657	17.2997	0	0	15.519
263	NA	237880_at	0.915	6.971	12.1874	1e-08	0	10.9759
208	EMILIN2	224374_s_at	0.913	9.192	12.8921	0	0	11.7073
517	KDM4B	212496_s_at	0.911	11.02	9.93517	9e-08	0	8.34493
798	NA	1559375_s_at	0.91	6.701	8.62344	4.9e-07	0	6.57065
422	NAMPT	217739_s_at	0.906	10.762	10.6617	3e-08	0	9.24675
573	NA	238342_at	0.906	8.475	9.65766	1.2e-07	0	7.98583
288	MAPK6	207121_s_at	0.905	10.472	11.926	1e-08	0	10.6943
842	NA	243154_at	0.905	8.52	8.44319	6.3e-07	0	6.31093
937	EPHA4	206114_at	0.905	7.084	8.12484	1e-06	0	5.84225
612	C18orf1	209573_s_at	0.903	7.652	9.45472	1.6e-07	0	7.71786
1272	ARMCX4	227444_at	0.903	5.599	7.22201	3.95e-06	0	4.44098
495	ITGB2	1555349_a_at	0.901	8.739	10.0998	7e-08	0	8.55403
212	CYP27B1	205676_at	0.9	6.023	12.8656	0	0	11.6805
574	BRWD1	231960_at	0.9	8.786	9.64968	1.2e-07	0	7.97538
742	NA	243107_at	0.899	6.068	8.85851	3.5e-07	0	6.90336
70	CAMK2B	211483_x_at	0.898	8.099	16.8597	0	0	15.1887
644	FGFR1	226705_at	0.898	8.668	9.31842	1.9e-07	0	7.53529
1066	OAS1	205552_s_at	0.898	7.018	7.762	1.72e-06	0	5.29213
220	JOSD1	201751_at	0.897	11.205	12.7686	0	0	11.5819
1007	NFKBIE	203927_at	0.897	9.35	7.91533	1.36e-06	0	5.52671
491	MIOS	206860_s_at	0.896	10.714	10.1357	7e-08	0	8.59929
194	LRP10	227252_at	0.894	9.184	13.0326	0	0	11.8484
266	KDM6B	1556067_a_at	0.894	8.039	12.1707	1e-08	0	10.9581
1139	ESR2	210780_at	0.893	7.758	7.58226	2.25e-06	0	5.01319
546	MAP1B	212233_at	0.892	7.279	9.80502	1e-07	0	8.17756
144	RNGTT	211849_s_at	0.891	8.293	14.054	0	0	12.8313
214	ID3	207826_s_at	0.891	10.5	12.8285	0	0	11.6428
522	MIOS	211724_x_at	0.888	10.638	9.90987	9e-08	0	8.31254
1136	MIOS	209672_s_at	0.885	7.429	7.58427	2.25e-06	0	5.01633
595	ZBTB1	205092_x_at	0.884	8.529	9.53039	1.4e-07	0	7.81832
1030	DUSP4	204014_at	0.883	11.374	7.85143	1.5e-06	0	5.42932
675	USP36	224979_s_at	0.882	8.408	9.14052	2.4e-07	0	7.29379
714	C1orf85	225401_at	0.878	7.109	8.97459	3e-07	0	7.06521
1390	NA	230233_at	0.877	8.929	6.9985	5.63e-06	0	4.07703
1224	NA	230966_at	0.874	7.765	7.35067	3.23e-06	0	4.64737
1431	LOC100130705	236875_at	0.872	6.13	6.9065	6.53e-06	0	3.9252
333	ARHGEF7	229642_at	0.871	8.07	11.3878	1e-08	0	10.0959
364	NSMAF	232148_at	0.871	7.395	11.1483	2e-08	0	9.82133
667	SLC26A11	226679_at	0.87	8.36	9.18514	2.3e-07	0	7.3547
800	SLC24A3	57588_at	0.87	5.697	8.61719	4.9e-07	0	6.56171
568	DTX3L	225415_at	0.869	9.775	9.6713	1.2e-07	0	8.00367
282	PER1	202861_at	0.868	8.527	12.005	1e-08	0	10.78
1203	M6PR	200900_s_at	0.868	9.501	7.41774	2.91e-06	0	4.75405
343	BRI3	223376_s_at	0.867	10.093	11.3214	2e-08	0	10.0203
851	CCND2	200953_s_at	0.865	7.871	8.41645	6.6e-07	0	6.27205
1158	NA	241893_at	0.865	8.4	7.5311	2.44e-06	0	4.93299
947	NA	239644_at	0.864	7.782	8.09152	1.05e-06	0	5.79244
624	NA	234041_at	0.863	6.275	9.40034	1.7e-07	0	7.64527
825	NA	243931_at	0.861	9.814	8.49114	5.9e-07	0	6.38041
386	ESR2	211120_x_at	0.86	6.666	10.9675	2e-08	0	9.61042
1727	NLRP4	242334_at	0.859	7.841	6.41366	1.475e-05	0	3.09179
719	NA	229015_at	0.857	7.209	8.95916	3.1e-07	0	7.04378
936	ZBTB38	1558733_at	0.856	7.408	8.13258	9.9e-07	0	5.85379
1209	MAFG	204970_s_at	0.855	8.976	7.40221	2.98e-06	0	4.72942
622	BRWD1	1553227_s_at	0.854	8.094	9.41369	1.7e-07	0	7.66312
503	TNPO3	214550_s_at	0.853	8.905	10.0191	8e-08	0	8.45192
767	ADARB1	203865_s_at	0.853	7.55	8.73598	4.2e-07	0	6.73077
375	ARHGEF7	202547_s_at	0.852	8.908	11.0283	2e-08	0	9.68169
453	NA	1555790_a_at	0.852	9.036	10.4643	4e-08	0	9.00699
419	ANKRD16	231423_s_at	0.851	7.199	10.6793	3e-08	0	9.26787
1439	NEK6	223159_s_at	0.851	8.072	6.89643	6.64e-06	0	3.90852
378	MAP1LC3B	208786_s_at	0.849	11.362	11.0033	2e-08	0	9.65242
1333	CDK4	202246_s_at	0.849	10.069	7.09913	4.8e-06	0	4.24173
913	NA	215528_at	0.846	7.953	8.19027	9.1e-07	0	5.93963
114	TNPO3	212318_at	0.845	10.269	14.8	0	0	13.5042
708	MET	203510_at	0.845	10.423	9.00924	2.9e-07	0	7.11321
287	TNPO1	1556116_s_at	0.843	7.147	11.9268	1e-08	0	10.6952
1740	NFAT5	215092_s_at	0.843	8.379	6.39112	1.533e-05	0	3.05286
1201	TMEM22	219569_s_at	0.84	6.517	7.42507	2.87e-06	0	4.76569
1628	SGK1	201739_at	0.84	11.98	6.56828	1.139e-05	0	3.35693
335	SACS	213262_at	0.839	7.6	11.3825	1e-08	0	10.0899
353	KCTD12	212188_at	0.838	8.314	11.2698	2e-08	0	9.96126
222	DENND1B	1557309_at	0.835	6.054	12.7314	0	0	11.544
317	RIN3	219457_s_at	0.835	7.458	11.5337	1e-08	0	10.2607
922	MFI2	223723_at	0.834	7.777	8.15948	9.5e-07	0	5.89387
276	RHOBTB2	1554586_a_at	0.833	7.674	12.1163	1e-08	0	10.8999
649	L3MBTL2	1555815_a_at	0.833	7.173	9.27573	2e-07	0	7.47766
428	MDN1	1569484_s_at	0.832	6.524	10.629	4e-08	0	9.20727
1210	CALML4	64408_s_at	0.832	8.303	7.40105	2.98e-06	0	4.72757
211	FOSB	202768_at	0.831	7.76	12.8716	0	0	11.6866
772	DENND1B	228032_s_at	0.831	8.689	8.71697	4.3e-07	0	6.70384
440	LGALS3	208949_s_at	0.83	10.716	10.5324	4e-08	0	9.09008
1420	HK2	202934_at	0.83	7.981	6.92811	6.31e-06	0	3.96097
1037	TFEC	232383_at	0.829	5.826	7.83999	1.53e-06	0	5.41184
313	ZBTB38	236557_at	0.827	8.62	11.6125	1e-08	0	10.3488
1353	ZNF398	226202_at	0.827	7.721	7.05977	5.11e-06	0	4.17748
1269	HECTD2	227568_at	0.826	7.244	7.22515	3.93e-06	0	4.44605
1689	DKK1	204602_at	0.826	5.854	6.47537	1.33e-05	0	3.198
808	EGR1	201693_s_at	0.822	7.913	8.5803	5.2e-07	0	6.50885
596	SAMD15	232316_at	0.82	7.38	9.53018	1.4e-07	0	7.81804
691	LRP10	231861_at	0.82	8.497	9.06088	2.7e-07	0	7.18448
1231	KDM4B	215616_s_at	0.82	8.088	7.33505	3.3e-06	0	4.62243
1370	C18orf19	230739_at	0.819	8.164	7.02822	5.37e-06	0	4.12582
636	TSGA10	220623_s_at	0.814	5.733	9.34405	1.8e-07	0	7.56978
680	NFATC1	211105_s_at	0.814	9.899	9.12838	2.4e-07	0	7.27717
1707	CARD11	1562368_at	0.812	7.867	6.44367	1.403e-05	0	3.1435
363	MAFF	205193_at	0.81	7.505	11.15	2e-08	0	9.82323
393	LATS2	227013_at	0.81	7.453	10.8669	3e-08	0	9.49182
205	EGR4	207767_s_at	0.806	6.548	12.9407	0	0	11.7562
1517	NA	232779_at	0.806	9.631	6.75847	8.32e-06	0	3.67846
356	WSB2	201760_s_at	0.804	9.751	11.2452	2e-08	0	9.93303
438	NA	237415_at	0.804	6.311	10.5447	4e-08	0	9.10512
832	KMO	205307_s_at	0.804	7.259	8.47533	6e-07	0	6.35753
1015	ZBTB43	204181_s_at	0.804	8.513	7.89556	1.4e-06	0	5.49664
1227	MAP2K6	205698_s_at	0.804	7.995	7.34217	3.27e-06	0	4.63381
1295	ZNF398	228145_s_at	0.804	8.454	7.16841	4.3e-06	0	4.35433
203	ARMCX3	217858_s_at	0.803	10.526	12.9738	0	0	11.7895
1592	CALML4	221879_at	0.803	8.842	6.62922	1.029e-05	0	3.4605
803	SDCBP	200958_s_at	0.802	11.652	8.5999	5.1e-07	0	6.53695
992	CAB39L	225915_at	0.802	7.763	7.94704	1.3e-06	0	5.57483
521	ADAP2	219358_s_at	0.8	9.479	9.9125	9e-08	0	8.3159
1187	GM2A	1559776_at	0.8	7.887	7.4765	2.65e-06	0	4.84703
632	MET	213816_s_at	0.797	6.212	9.36518	1.8e-07	0	7.59816
1070	PHLDA1	217997_at	0.797	5.951	7.75118	1.74e-06	0	5.27547
162	VPS37B	221704_s_at	0.796	7.242	13.7632	0	0	12.559
227	ZBTB38	225512_at	0.796	11.048	12.6263	0	0	11.436
443	ZNF395	221123_x_at	0.796	9.447	10.522	4e-08	0	9.07743
582	WSB1	213406_at	0.796	6.195	9.60378	1.3e-07	0	7.91513
702	IRS2	209184_s_at	0.796	8.114	9.02268	2.8e-07	0	7.13178
898	NA	1559932_at	0.796	6.475	8.22517	8.6e-07	0	5.99135
272	CARD11	223514_at	0.795	9.934	12.1346	1e-08	0	10.9195
465	SERPINB9	242814_at	0.795	9.911	10.3544	5e-08	0	8.87182
657	KLHL6	1560396_at	0.794	11.036	9.24196	2.1e-07	0	7.43194
342	TMC8	227353_at	0.791	9.749	11.328	2e-08	0	10.0279
789	M6PR	200901_s_at	0.791	10.333	8.65556	4.7e-07	0	6.61651
1447	LONRF3	220009_at	0.791	5.995	6.88524	6.76e-06	0	3.88996
914	GZF1	225884_s_at	0.79	9.319	8.18721	9.1e-07	0	5.93508
602	NA	227615_at	0.789	7.663	9.51374	1.5e-07	0	7.79627
743	MYLIP	220319_s_at	0.787	8.097	8.84551	3.6e-07	0	6.88514
958	NA	239914_at	0.787	5.96	8.04683	1.12e-06	0	5.72542
347	ATP6V1F	201527_at	0.783	10.597	11.3052	2e-08	0	10.0018
1693	ATG16L1	232612_s_at	0.783	7.699	6.47253	1.336e-05	0	3.19312
944	SNX9	223027_at	0.782	10.555	8.0981	1.04e-06	0	5.8023
932	NA	233130_at	0.781	6.218	8.1393	9.8e-07	0	5.86381
418	C1orf85	1558692_at	0.779	6.208	10.6954	3e-08	0	9.28725
730	MYLIP	223129_x_at	0.779	8.168	8.90861	3.3e-07	0	6.97341
177	GDPD5	32502_at	0.778	9.557	13.4482	0	0	12.2574
468	NA	217664_at	0.778	7.516	10.3437	5e-08	0	8.85867
882	NA	235513_at	0.776	7.656	8.28111	8e-07	0	6.07392
1302	C14orf182	237460_x_at	0.775	6.029	7.15464	4.39e-06	0	4.33201
1360	GZF1	234055_s_at	0.775	6.82	7.04665	5.21e-06	0	4.15601
850	MAPRE2	202501_at	0.774	10.934	8.42025	6.5e-07	0	6.27758
704	ANKRD33B	231963_at	0.773	11.52	9.02227	2.8e-07	0	7.13123
1594	LGMN	201212_at	0.773	9.528	6.6246	1.037e-05	0	3.45266
1133	RHBDD1	226948_at	0.772	7.732	7.58904	2.23e-06	0	5.02379
1014	SLC38A1	218237_s_at	0.77	12.301	7.89749	1.4e-06	0	5.49957
247	NFATC1	210162_s_at	0.769	10.272	12.4463	0	0	11.2492
489	HSPC159	219998_at	0.769	7.147	10.1413	7e-08	0	8.60632
501	NA	203819_s_at	0.768	10.982	10.067	7e-08	0	8.51264
321	DHRS9	223952_x_at	0.767	9.703	11.4977	1e-08	0	10.2202
398	HIVEP3	232581_x_at	0.767	8.446	10.8411	3e-08	0	9.46123
1129	GTF2H1	202453_s_at	0.767	8.078	7.60302	2.18e-06	0	5.04563
1503	NA	1565692_at	0.766	8.286	6.78522	7.96e-06	0	3.72327
470	SPTBN1	212071_s_at	0.763	10.56	10.3063	5e-08	0	8.81239
477	GAS7	210872_x_at	0.763	6.569	10.2581	6e-08	0	8.75246
484	B4GALT6	235333_at	0.763	8.861	10.1718	6e-08	0	8.64463
833	CHRNA1	211039_at	0.763	5.871	8.47488	6e-07	0	6.35688
152	C17orf99	236981_at	0.762	8.679	13.9693	0	0	12.7526
154	PTPRS	226571_s_at	0.762	9.132	13.9261	0	0	12.7123
726	WSB1	201296_s_at	0.762	12.229	8.91508	3.3e-07	0	6.98244
1521	NSMAF	232149_s_at	0.762	8.54	6.75266	8.4e-06	0	3.6687
416	DHRS9	224009_x_at	0.761	9.767	10.7288	3e-08	0	9.32733
1433	LITAF	200704_at	0.758	10.947	6.90601	6.54e-06	0	3.92439
1609	MYLIP	228097_at	0.756	6.72	6.59931	1.081e-05	0	3.40972
390	RNGTT	204207_s_at	0.755	10.406	10.9083	3e-08	0	9.54075
254	TESK1	204106_at	0.754	9.463	12.3182	1e-08	0	11.1147
873	FASN	212218_s_at	0.753	8.239	8.31787	7.6e-07	0	6.12796
1021	COL4A2	211964_at	0.752	5.793	7.88075	1.44e-06	0	5.47407
187	IRF2BP2	224569_s_at	0.749	11.079	13.1454	0	0	11.9607
458	SQSTM1	213112_s_at	0.749	7.998	10.3969	5e-08	0	8.92433
1068	TMEM18	225489_at	0.749	9.8	7.7575	1.73e-06	0	5.2852
969	PARP9	223220_s_at	0.747	8.045	7.99751	1.21e-06	0	5.65116
540	SMAD3	205397_x_at	0.746	6.781	9.8193	1e-07	0	8.19601
1237	MED12L	232114_at	0.746	6.223	7.32733	3.34e-06	0	4.61009
301	NA	232693_s_at	0.745	9.066	11.8052	1e-08	0	10.5622
401	ATP6V0C	200954_at	0.744	9.248	10.8234	3e-08	0	9.44015
1239	C14orf43	225980_at	0.744	8.841	7.31303	3.42e-06	0	4.58723
917	EIF5A2	235296_at	0.743	7.476	8.17852	9.3e-07	0	5.92217
628	RIPK4	221215_s_at	0.742	7.503	9.37138	1.8e-07	0	7.60648
707	ZNF395	218149_s_at	0.742	10.224	9.01048	2.9e-07	0	7.11493
567	LRP10	201412_at	0.741	10.54	9.6734	1.2e-07	0	8.00643
727	CNR1	1560225_at	0.741	7.788	8.91482	3.3e-07	0	6.98208
190	STK38L	212572_at	0.74	10.113	13.0982	0	0	11.9138
586	NA	241838_at	0.74	7.747	9.58643	1.3e-07	0	7.8923
1253	NAB2	212803_at	0.74	8.745	7.27822	3.61e-06	0	4.53142
655	RBKS	57540_at	0.739	7.456	9.24733	2.1e-07	0	7.43923
1587	ZNF608	232303_at	0.737	7.512	6.64268	1.006e-05	0	3.48329
627	MAFG	224466_s_at	0.735	7.679	9.38541	1.7e-07	0	7.62529
754	CD164	208653_s_at	0.735	9.768	8.8012	3.8e-07	0	6.82286
783	CORO1C	221676_s_at	0.735	9.668	8.69084	4.5e-07	0	6.66673
694	RGS16	209324_s_at	0.734	9.874	9.05208	2.7e-07	0	7.17236
1575	CREM	230511_at	0.733	9.558	6.65892	9.8e-06	0	3.51079
1063	ABCC5	226363_at	0.732	6.574	7.7783	1.67e-06	0	5.31722
1279	C14orf109	213246_at	0.732	8.688	7.21234	4.01e-06	0	4.42538
1601	RRN3P1	216908_x_at	0.732	9.426	6.60885	1.064e-05	0	3.42593
530	ZNF395	223216_x_at	0.731	9.313	9.84828	1e-07	0	8.23339
896	CEMP1	227841_at	0.731	7.415	8.2298	8.6e-07	0	5.99819
1064	BSPRY	222746_s_at	0.731	6.226	7.76912	1.7e-06	0	5.30309
665	TMEM70	226083_at	0.728	7.265	9.19134	2.2e-07	0	7.36315
1080	PXDNL	241942_at	0.728	5.601	7.73181	1.8e-06	0	5.24558
486	RALGDS	209050_s_at	0.727	9.805	10.1552	6e-08	0	8.6238
515	ABCB4	207819_s_at	0.727	7.999	9.93735	8e-08	0	8.34772
316	GDPD5	213343_s_at	0.726	9.204	11.5804	1e-08	0	10.313
312	STK38L	212565_at	0.722	7.663	11.6254	1e-08	0	10.3633
320	NA	235407_at	0.722	7.936	11.5027	1e-08	0	10.2258
793	MGAT4B	224598_at	0.721	9.912	8.64585	4.7e-07	0	6.60266
1523	AMFR	202204_s_at	0.721	9.775	6.75042	8.43e-06	0	3.66494
1114	ARL5B	242727_at	0.72	7.312	7.63196	2.09e-06	0	5.09076
396	ABCB4	1570505_at	0.719	6.905	10.8507	3e-08	0	9.47254
1219	CD58	205173_x_at	0.719	10.609	7.36452	3.16e-06	0	4.66945
583	NA	243537_at	0.717	7.986	9.60235	1.3e-07	0	7.91325
761	C6orf115	223361_at	0.716	11.541	8.77783	3.9e-07	0	6.78993
994	LETM2	1557415_s_at	0.716	6.68	7.94353	1.31e-06	0	5.56951
1055	RPP25	219143_s_at	0.716	6.757	7.79729	1.63e-06	0	5.34639
483	GTF2H1	202451_at	0.715	9.783	10.1781	6e-08	0	8.65249
607	NA	225239_at	0.715	11.162	9.47835	1.5e-07	0	7.74931
1519	LOC283104	242786_at	0.715	7.451	6.757	8.34e-06	0	3.67598
879	WDFY1	224800_at	0.714	9.592	8.29926	7.8e-07	0	6.10062
1019	NA	232288_at	0.713	7.061	7.883	1.43e-06	0	5.47751
927	CDKN1A	202284_s_at	0.712	8.785	8.14384	9.7e-07	0	5.87058
956	LGALS8	208934_s_at	0.712	9.248	8.0548	1.11e-06	0	5.73739
232	PER1	36829_at	0.71	8.221	12.6141	0	0	11.4235
1345	NA	1565852_at	0.709	7.456	7.07391	4.99e-06	0	4.20059
918	RNMT	202684_s_at	0.708	8.141	8.17288	9.3e-07	0	5.9138
771	CCNYL1	227280_s_at	0.706	9.056	8.72694	4.2e-07	0	6.71797
869	CMPK2	226702_at	0.706	8.966	8.33388	7.4e-07	0	6.15145
248	LPIN1	212274_at	0.704	12.009	12.4226	0	0	11.2245
544	RSAD2	213797_at	0.704	6.923	9.81685	1e-07	0	8.19284
846	CCDC86	203119_at	0.704	8.541	8.43483	6.4e-07	0	6.29878
1292	ID2	201566_x_at	0.704	8.559	7.18539	4.18e-06	0	4.38183
564	FZD5	221245_s_at	0.703	6.688	9.68808	1.2e-07	0	8.0256
1057	EHBP1L1	221755_at	0.703	9.032	7.79317	1.64e-06	0	5.34008
1325	ARHGAP12	207606_s_at	0.703	7.578	7.10857	4.72e-06	0	4.25712
814	ADCY3	209320_at	0.702	8.534	8.56665	5.3e-07	0	6.48925
1432	SLC2A3	202497_x_at	0.702	8.7	6.90648	6.53e-06	0	3.92518
384	C6orf106	205457_at	0.701	9.136	10.9759	2e-08	0	9.6203
1555	NSMAF	1558775_s_at	0.7	6.248	6.70026	9.15e-06	0	3.58057
1605	SLC25A25	225212_at	0.697	7.885	6.60492	1.071e-05	0	3.41925
434	NA	238727_at	0.696	5.562	10.584	4e-08	0	9.15285
651	BIK	205780_at	0.696	12.402	9.2648	2e-07	0	7.46288
1287	LATS2	223380_s_at	0.696	7.369	7.19888	4.09e-06	0	4.40363
1411	RGS1	216834_at	0.695	13.057	6.94336	6.16e-06	0	3.98617
1320	CTNS	204925_at	0.694	7.528	7.11525	4.67e-06	0	4.26799
1414	KDM6B	213146_at	0.692	7.469	6.93704	6.22e-06	0	3.97573
550	KLHL24	226158_at	0.691	10.609	9.77796	1e-07	0	8.14252
668	WDFY1	233559_s_at	0.691	7.811	9.18196	2.3e-07	0	7.35037
296	TFEC	206715_at	0.689	6.656	11.8319	1e-08	0	10.5915
261	FABP3	214285_at	0.688	5.507	12.2215	1e-08	0	11.0122
1100	C1orf93	231835_at	0.688	7.44	7.67258	1.96e-06	0	5.15391
1452	PILRB	220954_s_at	0.688	9.162	6.8739	6.89e-06	0	3.87113
1488	ARHGAP17	218076_s_at	0.688	11.012	6.81417	7.59e-06	0	3.77166
844	WDR60	1562516_at	0.686	5.113	8.44266	6.3e-07	0	6.31015
865	ABCC5	209380_s_at	0.686	7.263	8.35341	7.2e-07	0	6.18006
1242	KDM6B	41386_i_at	0.686	9.103	7.30363	3.47e-06	0	4.57217
518	P2RY12	235885_at	0.684	9.118	9.93497	9e-08	0	8.34467
1349	NEDD4L	226974_at	0.684	6.72	7.06387	5.07e-06	0	4.18418
996	ITGB1	1561042_at	0.683	6.555	7.93888	1.32e-06	0	5.56246
1367	EIF2C2	225827_at	0.683	10.529	7.03354	5.33e-06	0	4.13455
430	ZBTB17	203602_s_at	0.682	8.715	10.6048	4e-08	0	9.17798
1378	TSGA10	223838_at	0.681	5.015	7.01524	5.48e-06	0	4.10452
1744	NA	236474_at	0.68	7.395	6.38258	1.555e-05	0	3.03809
1157	HDAC9	205659_at	0.679	9.151	7.53273	2.43e-06	0	4.93556
1206	RHBDD1	226945_at	0.678	8.347	7.41451	2.92e-06	0	4.74894
580	C7orf57	1557636_a_at	0.677	5.006	9.60623	1.3e-07	0	7.91835
640	LOC100302650	1568768_s_at	0.677	9.148	9.3291	1.9e-07	0	7.54967
738	TPP1	214195_at	0.677	9.003	8.87755	3.4e-07	0	6.93002
519	CRIP3	235720_at	0.675	6.774	9.92447	9e-08	0	8.33124
591	PHLDA1	225842_at	0.675	6.406	9.54104	1.4e-07	0	7.83241
1683	NA	241740_at	0.675	5.959	6.48313	1.313e-05	0	3.21132
173	MS4A1	228599_at	0.673	11.108	13.5262	0	0	12.3327
945	SH3BP2	217257_at	0.673	5.245	8.0956	1.04e-06	0	5.79854
1048	NA	1559278_at	0.672	5.187	7.81672	1.58e-06	0	5.37621
1004	ATP6V0C	36994_at	0.671	10.408	7.92171	1.35e-06	0	5.5364
1573	CAB39L	225914_s_at	0.671	7.984	6.66179	9.75e-06	0	3.51564
1214	NA	233733_at	0.67	6.907	7.38896	3.04e-06	0	4.70835
769	GPX4	201106_at	0.667	11.524	8.73043	4.2e-07	0	6.72291
1260	CD109	226545_at	0.667	5.933	7.26473	3.69e-06	0	4.50976
405	PDGFA	229830_at	0.666	6.433	10.7963	3e-08	0	9.40794
1585	MS4A7	223343_at	0.666	7.996	6.64363	1.005e-05	0	3.4849
1335	RBKS	219222_at	0.662	7.787	7.09317	4.84e-06	0	4.23203
1729	PIKFYVE	213111_at	0.661	11.522	6.40979	1.485e-05	0	3.0851
1478	NA	243511_at	0.66	7.016	6.82829	7.42e-06	0	3.79521
494	NA	240262_at	0.659	5.786	10.1083	7e-08	0	8.56483
755	NA	235392_at	0.658	6.761	8.80026	3.8e-07	0	6.82154
758	PILRB	225321_s_at	0.658	10.877	8.78637	3.9e-07	0	6.80198
1657	LAMTOR3	227562_at	0.658	7.651	6.52215	1.23e-05	0	3.27817
338	FOXD1	206307_s_at	0.657	6.349	11.3515	2e-08	0	10.0547
569	KIAA1274	231887_s_at	0.656	8.31	9.66733	1.2e-07	0	7.99848
1755	CHMP2B	202536_at	0.654	9.695	6.36428	1.604e-05	0	3.0064
1117	HPS4	1552652_at	0.653	7.32	7.6249	2.11e-06	0	5.07976
979	AFF4	239439_at	0.649	6.233	7.96802	1.26e-06	0	5.60659
1104	ATP6V0A1	212383_at	0.649	8.038	7.6619	2e-06	0	5.13732
420	C10orf58	228155_at	0.648	8.255	10.6726	3e-08	0	9.25977
435	FAM50A	203262_s_at	0.648	9.304	10.5839	4e-08	0	9.15264
725	CCDC107	229063_s_at	0.647	8.526	8.9182	3.3e-07	0	6.98679
999	NA	228008_at	0.644	8.038	7.93272	1.33e-06	0	5.55311
1467	SLC25A19	223222_at	0.644	10.39	6.85326	7.12e-06	0	3.83681
278	LPIN1	212276_at	0.643	12.174	12.0514	1e-08	0	10.8301
562	BLVRB	202201_at	0.643	7.586	9.70814	1.1e-07	0	8.05177
792	PDXK	218018_at	0.643	9.027	8.65174	4.7e-07	0	6.61106
1147	KCNAB2	203402_at	0.643	8.095	7.57052	2.3e-06	0	4.99482
1682	CTNS	36566_at	0.643	7.466	6.48402	1.311e-05	0	3.21285
1303	RGS2	202388_at	0.641	12.659	7.15388	4.4e-06	0	4.33076
1487	NEK6	223158_s_at	0.641	9.201	6.81726	7.55e-06	0	3.77682
407	SPAG9	1554543_at	0.637	6.523	10.7924	3e-08	0	9.40321
621	NA	228487_s_at	0.637	7.533	9.4158	1.7e-07	0	7.66595
625	HSD17B12	217869_at	0.637	11.365	9.39404	1.7e-07	0	7.63684
836	EHBP1L1	91703_at	0.636	8.532	8.46381	6.1e-07	0	6.34084
1072	PDXDC1	1560013_at	0.636	7.052	7.74825	1.75e-06	0	5.27094
1193	CKS2	204170_s_at	0.635	12.052	7.45531	2.74e-06	0	4.81357
1307	RSL1D1	212019_at	0.634	7.896	7.14664	4.45e-06	0	4.31902
1677	ZNF782	235290_at	0.634	6.373	6.49133	1.295e-05	0	3.22539
452	L3MBTL2	223205_s_at	0.63	8.404	10.4827	4e-08	0	9.02952
1383	NA	241695_s_at	0.629	5.91	7.0068	5.56e-06	0	4.09066
1155	LGALS8	208935_s_at	0.628	8.732	7.539	2.41e-06	0	4.94541
485	NPC2	200701_at	0.626	10.25	10.17	6e-08	0	8.6424
1095	EFNB2	202668_at	0.625	7.44	7.68474	1.93e-06	0	5.17276
1572	GYPC	202947_s_at	0.625	10.566	6.66572	9.69e-06	0	3.52229
1754	SNX8	228231_at	0.625	10.045	6.3651	1.602e-05	0	3.00782
1016	BDNF	206382_s_at	0.623	5.209	7.8924	1.41e-06	0	5.49182
739	PLEKHM2	212146_at	0.622	8.455	8.86838	3.5e-07	0	6.91718
1032	SPATA2L	214965_at	0.622	9.162	7.84848	1.51e-06	0	5.42482
1614	NA	1557252_at	0.622	5.966	6.59071	1.097e-05	0	3.39509
960	ZNF593	204175_at	0.621	9.707	8.02307	1.16e-06	0	5.68968
1631	ZNF217	203739_at	0.62	10.191	6.56267	1.149e-05	0	3.34735
556	DTNB	215565_at	0.618	9.604	9.74579	1.1e-07	0	8.10078
964	ARL4A	205020_s_at	0.618	7.713	8.01162	1.18e-06	0	5.67244
1094	SLC15A3	219593_at	0.618	7.906	7.68588	1.93e-06	0	5.17453
1281	IDI2-AS1	220703_at	0.618	5.971	7.20746	4.04e-06	0	4.4175
476	ARHGAP44	215232_at	0.617	7.23	10.2585	6e-08	0	8.7529
720	NA	242390_at	0.617	6.636	8.95905	3.1e-07	0	7.04363
1392	ZFP36	201531_at	0.617	10.803	6.99101	5.7e-06	0	4.06471
492	SPNS1	223173_at	0.616	7.885	10.1281	7e-08	0	8.58972
877	MAP1B	214577_at	0.616	6.168	8.30646	7.7e-07	0	6.11121
1035	PPP3CC	32541_at	0.616	9.705	7.84482	1.52e-06	0	5.41922
907	AMDHD2	219082_at	0.615	7.146	8.21318	8.8e-07	0	5.97359
1076	LRRC8B	212978_at	0.615	7.911	7.73782	1.78e-06	0	5.25487
1725	NA	1562955_at	0.615	6.048	6.4166	1.468e-05	0	3.09686
841	C7orf40	225699_at	0.614	9.858	8.44859	6.3e-07	0	6.31877
780	NA	243012_at	0.612	5.633	8.70316	4.4e-07	0	6.68424
1049	IRF4	216986_s_at	0.612	6.484	7.80815	1.6e-06	0	5.36306
1152	C1orf85	1558693_s_at	0.611	7.047	7.54817	2.38e-06	0	4.9598
1289	GALR2	211226_at	0.611	6.896	7.19016	4.15e-06	0	4.38955
778	NA	244605_at	0.61	6.099	8.71069	4.3e-07	0	6.69492
1051	ITPKB	1554306_at	0.61	7.774	7.80268	1.61e-06	0	5.35467
1418	SLC38A1	224579_at	0.608	12.827	6.9295	6.3e-06	0	3.96327
560	NA	209994_s_at	0.607	8.07	9.72154	1.1e-07	0	8.06923
839	HIVEP3	220042_x_at	0.607	8.174	8.44952	6.3e-07	0	6.32012
1396	ITGB8	226189_at	0.607	7.838	6.98448	5.76e-06	0	4.05397
1633	ARID3A	205865_at	0.607	7.65	6.56029	1.154e-05	0	3.34329
1036	POU6F1	229809_at	0.606	6.068	7.84173	1.52e-06	0	5.4145
903	TMED8	242617_at	0.605	11.5	8.21885	8.7e-07	0	5.98198
1347	CYFIP1	212133_at	0.605	8.65	7.07292	5e-06	0	4.19898
245	DUSP3	201536_at	0.603	7.196	12.4496	0	0	11.2526
404	CD48	204118_at	0.603	11.661	10.7981	3e-08	0	9.41001
1710	VPS26A	201807_at	0.603	10.388	6.43849	1.415e-05	0	3.13458
1197	SPRED1	226837_at	0.601	5.605	7.43776	2.82e-06	0	4.78579
1322	PDPK1	204524_at	0.601	9.698	7.112	4.7e-06	0	4.2627
901	FNIP1	1559060_a_at	0.599	6.146	8.21925	8.7e-07	0	5.98258
690	HIC1	230218_at	0.596	5.354	9.06538	2.7e-07	0	7.19068
1366	TSC1	209390_at	0.596	9.979	7.03494	5.31e-06	0	4.13683
1568	GPR65	214467_at	0.595	8.755	6.68286	9.42e-06	0	3.55123
978	CABLES1	225532_at	0.594	8.282	7.96876	1.26e-06	0	5.60772
1485	KBTBD8	239835_at	0.594	11.654	6.81896	7.53e-06	0	3.77965
1254	SLC39A8	209267_s_at	0.592	10.11	7.27503	3.63e-06	0	4.52631
374	CYFIP2	215785_s_at	0.591	11.104	11.0287	2e-08	0	9.68216
459	NA	243008_at	0.59	5.318	10.3822	5e-08	0	8.90623
549	KDM6B	41387_r_at	0.59	10.331	9.78431	1e-07	0	8.15076
1752	PPP3CC	207000_s_at	0.589	9.471	6.36708	1.596e-05	0	3.01125
406	LOC115110	233960_s_at	0.587	7.025	10.7924	3e-08	0	9.40324
929	PHF6	224442_at	0.587	7.277	8.14086	9.8e-07	0	5.86613
1706	COMMD5	223819_x_at	0.587	9.015	6.44468	1.4e-05	0	3.14524
626	RNGTT	204208_at	0.586	10.238	9.3892	1.7e-07	0	7.63036
1522	NFKBID	241889_at	0.586	7.72	6.75177	8.41e-06	0	3.6672
1232	TMEM88	229452_at	0.584	7.151	7.33504	3.3e-06	0	4.62242
1266	RAB8B	226633_at	0.583	11.92	7.23741	3.85e-06	0	4.46581
888	NAP1L5	228063_s_at	0.582	8.47	8.26623	8.1e-07	0	6.05199
1545	ZDHHC11	221646_s_at	0.582	6.924	6.71518	8.93e-06	0	3.6057
1077	NA	239845_at	0.581	7.43	7.73322	1.79e-06	0	5.24776
1109	NFE2L2	1567013_at	0.581	7.701	7.63683	2.07e-06	0	5.09833
768	C6orf106	217925_s_at	0.578	9.201	8.73089	4.2e-07	0	6.72357
1382	PER2	205251_at	0.578	9.557	7.00756	5.55e-06	0	4.09192
1674	PHF19	225533_at	0.578	9.199	6.49609	1.285e-05	0	3.23354
350	THAP8	228500_at	0.577	7.03	11.2956	2e-08	0	9.9908
566	ERRFI1	224657_at	0.577	6.467	9.68105	1.2e-07	0	8.01642
703	DUSP3	201537_s_at	0.577	5.93	9.02245	2.8e-07	0	7.13148
605	CALML4	1566150_at	0.576	5.177	9.50715	1.5e-07	0	7.78754
1611	NA	213734_at	0.574	8.099	6.59629	1.087e-05	0	3.4046
1343	CD47	226016_at	0.573	9.974	7.07726	4.97e-06	0	4.20606
1170	TMC8	236554_x_at	0.572	8.56	7.51062	2.52e-06	0	4.9008
1700	NIPAL4	230188_at	0.572	6.61	6.45449	1.377e-05	0	3.16212
1733	GAS7	207704_s_at	0.571	5.998	6.40357	1.501e-05	0	3.07436
1328	CREM	214508_x_at	0.568	11.977	7.10384	4.76e-06	0	4.24941
298	IGF2BP3	1569033_at	0.567	6.971	11.8131	1e-08	0	10.5709
1012	RNMT	202683_s_at	0.567	9.012	7.90614	1.38e-06	0	5.51272
959	SIT1	205484_at	0.566	9.002	8.0394	1.13e-06	0	5.71425
395	FERMT3	223303_at	0.564	9.917	10.854	3e-08	0	9.47654
695	KLHL18	212882_at	0.564	8.325	9.04876	2.7e-07	0	7.16778
464	VEGFB	203683_s_at	0.563	7.504	10.3546	5e-08	0	8.87213
552	LONP1	209017_s_at	0.563	9.231	9.76845	1.1e-07	0	8.1302
1435	BEX2	224367_at	0.563	9.592	6.90529	6.55e-06	0	3.92319
1542	PDXDC1	1560014_s_at	0.563	7.46	6.71661	8.91e-06	0	3.60811
1380	ICOSLG	211197_s_at	0.561	8.615	7.01029	5.53e-06	0	4.0964
1398	NOP16	203023_at	0.561	9.296	6.97586	5.84e-06	0	4.03977
693	SLC37A1	218928_s_at	0.558	8.884	9.05941	2.7e-07	0	7.18246
1742	GNA13	227539_at	0.557	10.632	6.38591	1.546e-05	0	3.04384
589	TMC8	242644_at	0.556	7.578	9.57176	1.4e-07	0	7.87296
558	MNT	204206_at	0.554	9.344	9.74018	1.1e-07	0	8.09349
909	SPTBN1	226765_at	0.554	5.964	8.19864	9e-07	0	5.95204
1082	GALNT2	239930_at	0.554	8.44	7.72167	1.82e-06	0	5.22992
1106	KLRK1	205821_at	0.554	7.189	7.64322	2.05e-06	0	5.10828
1619	NA	233121_at	0.554	7.58	6.58435	1.109e-05	0	3.38427
473	NSMAF	203269_at	0.553	10.547	10.2856	5e-08	0	8.7867
1622	CREM	207630_s_at	0.549	11.837	6.58011	1.116e-05	0	3.37707
1462	DHRS9	219799_s_at	0.548	9.868	6.85779	7.07e-06	0	3.84434
1354	SGTB	228745_at	0.547	9.091	7.05859	5.12e-06	0	4.17555
1389	LRRC8A	233487_s_at	0.547	6.979	6.99916	5.63e-06	0	4.0781
469	NR3C1	216321_s_at	0.546	11.839	10.3242	5e-08	0	8.83454
809	ADO	212500_at	0.543	8.896	8.57462	5.2e-07	0	6.50069
1651	NA	228717_at	0.541	6.592	6.53725	1.199e-05	0	3.30398
1549	ICOSLG	213450_s_at	0.54	8.349	6.71144	8.98e-06	0	3.59942
1176	NA	234157_at	0.539	5.929	7.49707	2.57e-06	0	4.87946
1543	NEK4	1554659_at	0.538	6.231	6.71654	8.91e-06	0	3.60799
941	CLN6	218161_s_at	0.536	7.31	8.10709	1.03e-06	0	5.81573
948	SOX11	204915_s_at	0.536	5.547	8.08703	1.06e-06	0	5.78572
1223	EIF5A2	235289_at	0.536	6.609	7.35971	3.18e-06	0	4.66179
576	RBPMS2	228802_at	0.535	6.008	9.63229	1.3e-07	0	7.95259
963	RFX3	243868_at	0.535	7.288	8.01479	1.18e-06	0	5.67721
972	ARHGDIA	213606_s_at	0.534	7.491	7.99052	1.22e-06	0	5.64061
1267	HCG18	242618_at	0.534	6.167	7.23013	3.9e-06	0	4.45408
1069	GNG7	206896_s_at	0.531	9.577	7.75174	1.74e-06	0	5.27633
1730	CORO6	1552301_a_at	0.531	6.49	6.40417	1.499e-05	0	3.0754
916	NA	217712_at	0.53	6.001	8.18375	9.2e-07	0	5.92995
1363	C14orf43	235430_at	0.529	6.689	7.03996	5.27e-06	0	4.14507
1454	ITGB3	204627_s_at	0.529	5.598	6.87291	6.9e-06	0	3.86948
1604	C14orf182	239777_at	0.529	5.652	6.60669	1.068e-05	0	3.42225
887	MAP2K3	215499_at	0.528	10.245	8.26957	8.1e-07	0	6.05692
1737	CLTC	200614_at	0.527	12.591	6.3959	1.52e-05	0	3.06112
699	NA	229548_at	0.525	7.72	9.03703	2.8e-07	0	7.15161
639	NLRC5	226474_at	0.523	7.751	9.32953	1.9e-07	0	7.55025
1026	ATP13A3	212297_at	0.521	10.03	7.8592	1.48e-06	0	5.4412
1571	C1orf163	219420_s_at	0.521	7.438	6.67046	9.61e-06	0	3.53029
1690	DR1	209188_x_at	0.521	9.546	6.47469	1.331e-05	0	3.19683
1591	ENOSF1	204143_s_at	0.519	7.959	6.63635	1.017e-05	0	3.47257
1440	NA	226756_at	0.518	7.578	6.89468	6.66e-06	0	3.90562
1506	NA	208785_s_at	0.517	11.18	6.77515	8.09e-06	0	3.7064
1632	LRRC8B	212976_at	0.517	5.652	6.56208	1.15e-05	0	3.34635
779	C17orf79	225096_at	0.516	9.482	8.7064	4.4e-07	0	6.68884
1428	CCRL1	220351_at	0.515	5.787	6.91099	6.49e-06	0	3.93264
498	SOX11	204914_s_at	0.513	5.666	10.0771	7e-08	0	8.52542
1449	TMEM192	226589_at	0.509	7.084	6.88222	6.8e-06	0	3.88494
1022	NUFIP2	224956_at	0.508	10.216	7.8805	1.44e-06	0	5.47369
935	C18orf1	233138_at	0.506	6.174	8.13392	9.9e-07	0	5.8558
883	NA	214243_s_at	0.504	6.704	8.28099	8e-07	0	6.07373
1557	NA	1565628_at	0.504	7.714	6.69489	9.23e-06	0	3.57152
985	AKR1A1	201900_s_at	0.501	10.179	7.9609	1.27e-06	0	5.59582
749	FLJ10661	234049_at	0.499	6.447	8.82663	3.7e-07	0	6.85864
1442	SOX8	226913_s_at	0.499	5.853	6.89326	6.68e-06	0	3.90326
908	LRRK1	219441_s_at	0.497	8.421	8.21217	8.8e-07	0	5.9721
786	CTSA	200661_at	0.496	8.508	8.65984	4.7e-07	0	6.62261
1330	TRIB3	218145_at	0.496	8.276	7.10188	4.77e-06	0	4.24623
1541	ZNF295	233952_s_at	0.495	10.107	6.72252	8.82e-06	0	3.61805
1653	FLCN	235250_at	0.495	6.711	6.53427	1.205e-05	0	3.29888
810	C8orf33	222551_s_at	0.493	7.742	8.57253	5.3e-07	0	6.4977
509	GDI2	200009_at	0.491	12.933	9.97957	8e-08	0	8.40161
1723	GFOD1	219821_s_at	0.491	9.632	6.41864	1.463e-05	0	3.10038
1215	TBC1D4	203386_at	0.49	9.818	7.38755	3.05e-06	0	4.70611
1616	CELF6	227775_at	0.485	6.3	6.58806	1.102e-05	0	3.39059
1041	NA	235632_at	0.483	6.585	7.83363	1.54e-06	0	5.4021
1397	WDR81	226738_at	0.483	8.142	6.98305	5.77e-06	0	4.05162
1078	SH3BP2	211250_s_at	0.482	7.02	7.73241	1.79e-06	0	5.24652
1151	PLEKHG2	233986_s_at	0.481	8.236	7.54843	2.37e-06	0	4.96021
1692	SGPP1	223391_at	0.48	11.827	6.47294	1.335e-05	0	3.19384
659	TBL1XR1	222633_at	0.477	10.81	9.22478	2.1e-07	0	7.40862
1566	SLC36A1	213119_at	0.475	7.575	6.68614	9.37e-06	0	3.55677
741	FOSL2	218881_s_at	0.473	6.711	8.86026	3.5e-07	0	6.90582
1165	MAST3	213045_at	0.473	9.13	7.52132	2.48e-06	0	4.91764
1042	VEGFA	210512_s_at	0.472	6.755	7.83078	1.55e-06	0	5.39773
1189	PRMT5	1564520_s_at	0.472	9.509	7.46697	2.69e-06	0	4.83199
970	C3orf39	225689_at	0.47	7.281	7.99715	1.21e-06	0	5.65061
1123	NOP56	200875_s_at	0.47	11.599	7.61382	2.15e-06	0	5.06248
1003	NA	238537_at	0.466	5.185	7.92291	1.35e-06	0	5.53822
1348	EGLN3	219232_s_at	0.465	5.294	7.06527	5.06e-06	0	4.18647
1384	CHL1	204591_at	0.464	4.854	7.00393	5.58e-06	0	4.08594
1043	FLJ10661	1562904_s_at	0.463	6.088	7.82947	1.55e-06	0	5.39574
1504	B3GNT5	225612_s_at	0.459	5.777	6.78333	7.98e-06	0	3.72011
1547	ENOSF1	213645_at	0.459	7.243	6.71458	8.94e-06	0	3.60469
931	SPNS2	225671_at	0.458	6.655	8.14039	9.8e-07	0	5.86544
1088	CLTA	204050_s_at	0.456	11.672	7.70479	1.87e-06	0	5.20382
804	NA	1565886_at	0.455	8.556	8.58922	5.1e-07	0	6.52165
1121	SLC39A8	216504_s_at	0.455	5.318	7.61498	2.14e-06	0	5.06429
1005	SOCS4	1552792_at	0.454	6.138	7.92161	1.35e-06	0	5.53624
1161	GSTA4	235405_at	0.452	7.513	7.52604	2.46e-06	0	4.92505
1216	BSPRY	218792_s_at	0.452	6.343	7.3854	3.06e-06	0	4.70269
1368	MFI2	235911_at	0.449	7.968	7.03236	5.34e-06	0	4.13261
1708	NA	229841_at	0.449	7.987	6.44162	1.408e-05	0	3.13997
1405	KLHL21	203068_at	0.444	7.115	6.96017	5.99e-06	0	4.01392
1540	UBXN2A	235327_x_at	0.442	11.117	6.72271	8.82e-06	0	3.61838
993	NA	242616_at	0.44	5.602	7.94651	1.3e-06	0	5.57403
1331	SLC38A2	222982_x_at	0.438	12.628	7.10177	4.78e-06	0	4.24604
1450	ERP44	208959_s_at	0.437	10.765	6.88206	6.8e-06	0	3.88467
1558	NPIPL3	215921_at	0.436	6.537	6.69479	9.23e-06	0	3.57136
1598	GM2A	33646_g_at	0.436	6.009	6.61759	1.049e-05	0	3.44077
1702	FTL	213187_x_at	0.435	12.234	6.45311	1.381e-05	0	3.15975
1430	SRGN	201858_s_at	0.431	11.96	6.90831	6.52e-06	0	3.9282
1018	MAFB	218559_s_at	0.43	7.32	7.88369	1.43e-06	0	5.47855
1746	ATP1B1	201242_s_at	0.43	7.379	6.37962	1.563e-05	0	3.03296
1091	NA	225799_at	0.429	10.04	7.69641	1.89e-06	0	5.19085
1110	NA	240515_at	0.429	6.59	7.63632	2.08e-06	0	5.09754
1138	NA	238133_at	0.428	6.026	7.5823	2.25e-06	0	5.01326
1175	SLC27A2	205769_at	0.427	5.217	7.49822	2.57e-06	0	4.88129
1391	ARHGDIA	201167_x_at	0.426	7.65	6.99278	5.69e-06	0	4.06762
1371	SNHG4	1564906_at	0.425	5.311	7.02611	5.39e-06	0	4.12235
1582	TAF4B	235020_at	0.425	9.059	6.64766	9.98e-06	0	3.49173
1603	DCAF4	214758_at	0.425	6.518	6.60674	1.068e-05	0	3.42234
1679	NA	243974_at	0.422	5.455	6.48925	1.299e-05	0	3.22183
1372	PLSCR1	202430_s_at	0.421	7.452	7.02351	5.41e-06	0	4.1181
899	MS4A7	223344_s_at	0.418	7.586	8.22131	8.7e-07	0	5.98563
1739	NFX1	1553103_at	0.418	9.26	6.39309	1.528e-05	0	3.05627
1465	BACH1	210818_s_at	0.417	6.032	6.85506	7.1e-06	0	3.8398
1701	MS4A7	224358_s_at	0.417	5.967	6.45346	1.38e-05	0	3.16035
1501	SLC25A16	235747_at	0.406	8.098	6.78697	7.94e-06	0	3.7262
868	FTL	212788_x_at	0.404	12.756	8.33717	7.4e-07	0	6.15627
1257	CCDC69	212886_at	0.401	10.956	7.26901	3.67e-06	0	4.51664
1458	ITGA6	201656_at	0.399	6.76	6.86387	7e-06	0	3.85445
1565	PELI1	218319_at	0.399	11.428	6.68647	9.36e-06	0	3.55733
1178	NA	239633_at	0.396	7.058	7.49035	2.6e-06	0	4.86888
1705	FLJ43663	228702_at	0.395	9.659	6.44846	1.391e-05	0	3.15176
1416	USF2	215737_x_at	0.392	9.313	6.93487	6.24e-06	0	3.97215
1562	NA	231317_at	0.39	7.008	6.68817	9.34e-06	0	3.56019
1407	NA	237115_at	0.388	5.867	6.95098	6.08e-06	0	3.99875
1511	PRDX1	208680_at	0.386	12.497	6.76655	8.21e-06	0	3.69199
1395	LRMP	35974_at	0.385	12.627	6.98772	5.73e-06	0	4.05929
1468	NA	220855_at	0.378	6.684	6.84934	7.17e-06	0	3.83029
1250	PIK3AP1	226459_at	0.377	12.269	7.28166	3.59e-06	0	4.53696
1553	USF2	214879_x_at	0.376	8.995	6.70332	9.11e-06	0	3.58573
1617	NA	242645_at	0.366	7.291	6.58796	1.102e-05	0	3.39042
1726	PQLC2	1555781_at	0.365	6.836	6.41462	1.473e-05	0	3.09344
1112	AP1S1	209635_at	0.364	8.425	7.635	2.08e-06	0	5.09548
1463	HMGXB3	34221_at	0.36	8.132	6.85767	7.07e-06	0	3.84414
1713	HCG18	225577_at	0.36	7.484	6.43203	1.43e-05	0	3.12345
1515	ARPC5L	223101_s_at	0.355	10.524	6.76205	8.27e-06	0	3.68445
1551	NA	233137_at	0.346	6.305	6.70563	9.07e-06	0	3.58963
1606	ENOSF1	204142_at	0.343	8.515	6.6032	1.074e-05	0	3.41632
1724	C9orf72	1553133_at	0.343	7.463	6.41808	1.464e-05	0	3.09941
1446	PHF6	225501_at	0.323	11.662	6.88538	6.76e-06	0	3.89019
1608	MACC1	1566766_a_at	0.322	5.767	6.60013	1.08e-05	0	3.41111
1621	ZNF627	1563204_at	0.321	5.925	6.58016	1.116e-05	0	3.37714
1577	MPP5	219321_at	-0.309	5.911	-6.65476	9.86e-06	0	3.50375
1748	NA	1563426_a_at	-0.31	6.636	-6.37296	1.58e-05	0	3.02143
1327	NA	239467_at	-0.324	5.719	-7.10728	4.73e-06	0	4.25502
1684	CHTF18	226569_s_at	-0.329	7.763	-6.47912	1.322e-05	0	3.20445
1691	DHX57	213420_at	-0.332	6.233	-6.47329	1.335e-05	0	3.19443
1717	GBP4	235175_at	-0.334	5.802	-6.42204	1.455e-05	0	3.10624
1747	NA	238094_at	-0.336	6.505	-6.37675	1.57e-05	0	3.02801
1665	TAPT1	238798_at	-0.338	6.086	-6.50866	1.258e-05	0	3.25508
1535	ANKRD13D	244756_at	-0.339	7.245	-6.72857	8.73e-06	0	3.62824
1409	NA	1559116_s_at	-0.342	6.683	-6.94713	6.12e-06	0	3.9924
1300	PRKAB2	214474_at	-0.345	6.1	-7.15983	4.35e-06	0	4.34042
1277	NA	211868_x_at	-0.35	9.045	-7.21477	3.99e-06	0	4.4293
1483	FKBP11	219118_at	-0.352	9.303	-6.81971	7.52e-06	0	3.7809
1612	TTC30A	213679_at	-0.353	5.326	-6.59292	1.093e-05	0	3.39886
1437	FICD	219910_at	-0.354	6.744	-6.89989	6.6e-06	0	3.91425
1670	NA	217378_x_at	-0.365	11.507	-6.50183	1.272e-05	0	3.24339
1751	NA	230483_at	-0.365	6.692	-6.36823	1.593e-05	0	3.01325
1494	ZNF682	242915_at	-0.366	7.409	-6.79875	7.79e-06	0	3.74589
1643	NA	215176_x_at	-0.368	12.808	-6.54957	1.175e-05	0	3.32502
1293	FBXL4	236994_at	-0.373	5.858	-7.18515	4.18e-06	0	4.38144
1408	KANK2	1569602_at	-0.375	5.843	-6.94758	6.11e-06	0	3.99314
1520	TRABD	225360_at	-0.375	8.349	-6.756	8.35e-06	0	3.67431
1429	NA	225573_at	-0.376	6.772	-6.91039	6.49e-06	0	3.93165
1410	ZADH2	1554239_s_at	-0.377	6.861	-6.94521	6.14e-06	0	3.98922
1552	XKRX	230349_at	-0.377	5.514	-6.70497	9.08e-06	0	3.58851
1753	PLEC	201373_at	-0.377	7.506	-6.36705	1.596e-05	0	3.01121
1229	CNOT2	217798_at	-0.378	9.73	-7.34024	3.28e-06	0	4.63073
1247	MXD3	221250_s_at	-0.378	7.656	-7.29041	3.54e-06	0	4.55098
1351	NA	217157_x_at	-0.38	10.871	-7.06146	5.09e-06	0	4.18024
1024	R3HCC1	212866_at	-0.381	7.335	-7.87595	1.45e-06	0	5.46675
1477	ESR1	205225_at	-0.382	5.98	-6.82834	7.42e-06	0	3.7953
1599	RAMP1	204916_at	-0.384	7.048	-6.61377	1.056e-05	0	3.43428
1310	MBLAC2	230298_at	-0.386	7.19	-7.13795	4.51e-06	0	4.30491
1639	NDUFC1	232146_at	-0.388	5.895	-6.55281	1.168e-05	0	3.33053
1671	HIST1H1B	214534_at	-0.388	6.356	-6.49874	1.279e-05	0	3.23809
1403	SLC35B4	225882_at	-0.389	6.48	-6.96352	5.96e-06	0	4.01944
1697	SLC25A28	223192_at	-0.391	8.205	-6.46413	1.355e-05	0	3.17869
1245	NA	216401_x_at	-0.392	11.744	-7.29451	3.52e-06	0	4.55756
1163	MPZL1	210210_at	-0.393	7.819	-7.522	2.47e-06	0	4.91869
1142	TMEM131	235972_at	-0.395	5.969	-7.58	2.26e-06	0	5.00965
1666	ELMOD2	226502_at	-0.397	7.194	-6.5081	1.259e-05	0	3.25413
1248	FLJ39739	229264_at	-0.398	8.007	-7.2881	3.56e-06	0	4.54729
1580	PHF21A	1558965_at	-0.398	5.642	-6.65297	9.89e-06	0	3.50071
1185	TMEM106B	226529_at	-0.405	8.36	-7.47842	2.65e-06	0	4.85006
1508	CHDH	1559591_s_at	-0.405	7.426	-6.76886	8.18e-06	0	3.69588
1375	HIST1H2BI	208523_x_at	-0.407	8.724	-7.01818	5.46e-06	0	4.10935
1071	TLE3	206472_s_at	-0.408	7.726	-7.7503	1.75e-06	0	5.27411
1244	ZNF688	213527_s_at	-0.409	7.263	-7.29506	3.52e-06	0	4.55844
1168	NA	1558250_s_at	-0.411	6.744	-7.51109	2.52e-06	0	4.90154
1502	SERPINF1	202283_at	-0.412	6.624	-6.78587	7.95e-06	0	3.72435
1722	PTPLAD1	222405_at	-0.413	8.969	-6.41899	1.462e-05	0	3.10099
1314	SLC4A7	209884_s_at	-0.414	8.369	-7.13009	4.56e-06	0	4.29214
1597	YBEY	242565_x_at	-0.414	6.903	-6.6217	1.042e-05	0	3.44773
1607	POLK	223261_at	-0.416	8.307	-6.6026	1.076e-05	0	3.41531
1298	NA	236428_at	-0.417	6.924	-7.16403	4.33e-06	0	4.34723
1738	RASGRP2	214369_s_at	-0.417	8.927	-6.39558	1.521e-05	0	3.06056
1374	IGKV1D-13	216207_x_at	-0.418	12.533	-7.01928	5.45e-06	0	4.11115
1246	GNPNAT1	225853_at	-0.419	7.243	-7.2922	3.53e-06	0	4.55386
995	R3HCC1	35156_at	-0.42	7.936	-7.94349	1.31e-06	0	5.56944
1550	NA	1569520_at	-0.42	5.865	-6.70629	9.06e-06	0	3.59074
1595	FES	205418_at	-0.42	6.305	-6.62375	1.038e-05	0	3.45122
1195	TNFAIP8L2	223583_at	-0.421	6.937	-7.45025	2.76e-06	0	4.80556
1538	KDELC2	225128_at	-0.421	6.019	-6.72562	8.78e-06	0	3.62328
1039	RIC8B	219446_at	-0.422	7.317	-7.83912	1.53e-06	0	5.41051
1664	CHGB	204260_at	-0.422	6.575	-6.50996	1.255e-05	0	3.25732
1315	USP28	230623_x_at	-0.423	7.681	-7.12559	4.6e-06	0	4.28483
1559	NA	211644_x_at	-0.424	12.194	-6.69423	9.24e-06	0	3.57041
885	NA	216984_x_at	-0.425	12.422	-8.27457	8.1e-07	0	6.06428
1350	HIST1H2AL	214554_at	-0.427	6.593	-7.06277	5.08e-06	0	4.18239
1412	LMBR1L	220036_s_at	-0.427	7.652	-6.94106	6.18e-06	0	3.98238
1533	ORAI3	221864_at	-0.428	7.97	-6.73409	8.66e-06	0	3.63752
1120	ARID2	225490_at	-0.429	8.404	-7.61796	2.14e-06	0	5.06894
1352	CD79B	1555746_at	-0.43	6.015	-7.05984	5.11e-06	0	4.1776
1546	TTC21A	230997_at	-0.43	6.785	-6.71493	8.93e-06	0	3.60529
1688	RPL32P3	235314_at	-0.43	7.568	-6.47579	1.329e-05	0	3.19873
1668	LOC100287896	1554609_at	-0.431	5.181	-6.50482	1.266e-05	0	3.24851
1126	RNF170	226104_at	-0.432	7.455	-7.60761	2.17e-06	0	5.05279
1288	C2orf68	232145_at	-0.432	7.649	-7.19833	4.1e-06	0	4.40275
1341	NA	236922_at	-0.432	5.892	-7.08181	4.93e-06	0	4.2135
1466	PDE4DIP	212390_at	-0.432	6.728	-6.85498	7.1e-06	0	3.83967
1308	NAPEPLD	242635_s_at	-0.433	5.913	-7.14524	4.46e-06	0	4.31674
1499	ZBTB26	227162_at	-0.433	7.497	-6.79052	7.89e-06	0	3.73214
750	ANKRD13D	238642_at	-0.436	8.393	-8.8199	3.7e-07	0	6.84917
1471	MZB1	221286_s_at	-0.436	10.409	-6.84454	7.23e-06	0	3.8223
1667	DYRK2	202970_at	-0.437	6.575	-6.50485	1.266e-05	0	3.24856
1524	KIAA1958	230166_at	-0.442	5.988	-6.74771	8.46e-06	0	3.6604
1615	PTPLAD1	234000_s_at	-0.442	9.16	-6.58874	1.101e-05	0	3.39175
1426	EHMT2	202326_at	-0.444	6.482	-6.91611	6.43e-06	0	3.94113
1544	ALG10B	228941_at	-0.444	6.91	-6.71614	8.91e-06	0	3.60732
872	NA	216576_x_at	-0.447	11.476	-8.31849	7.6e-07	0	6.12887
1275	C9orf66	1552755_at	-0.447	6.412	-7.21713	3.98e-06	0	4.43311
1284	LOC285835	230937_at	-0.447	6.043	-7.20388	4.06e-06	0	4.41172
1716	LRRC2	219949_at	-0.447	5.277	-6.42572	1.446e-05	0	3.11258
1578	NA	232607_at	-0.448	5.874	-6.65469	9.87e-06	0	3.50362
1659	PINK1	209019_s_at	-0.448	7.501	-6.51765	1.239e-05	0	3.27047
1196	SELM	226051_at	-0.452	6.512	-7.44917	2.77e-06	0	4.80384
1497	HIST1H2AJ	208583_x_at	-0.452	8.339	-6.79506	7.83e-06	0	3.73972
1386	TUBA1A	209118_s_at	-0.453	10.56	-7.0009	5.61e-06	0	4.08097
1584	RAD54B	219494_at	-0.453	6.392	-6.64469	1.003e-05	0	3.48671
1720	DACT1	219179_at	-0.453	6.47	-6.42028	1.459e-05	0	3.1032
928	BCR	226602_s_at	-0.454	6.561	-8.14269	9.8e-07	0	5.86886
1355	ANKZF1	218274_s_at	-0.455	7.877	-7.05554	5.14e-06	0	4.17056
813	RNFT2	221908_at	-0.457	6.703	-8.57042	5.3e-07	0	6.49467
1634	GK5	238121_at	-0.458	5.781	-6.55874	1.157e-05	0	3.34065
1212	PPOX	204788_s_at	-0.459	7.36	-7.39566	3.01e-06	0	4.71901
880	NA	217022_s_at	-0.46	10.875	-8.29852	7.8e-07	0	6.09953
1732	RALBP1	202844_s_at	-0.46	9.567	-6.4036	1.501e-05	0	3.07442
1309	ATG9A	202492_at	-0.461	7.305	-7.1424	4.48e-06	0	4.31214
886	YBEY	239208_s_at	-0.462	7.413	-8.27053	8.1e-07	0	6.05832
629	CDAN1	228516_at	-0.464	7.25	-9.37043	1.8e-07	0	7.60521
1376	IGLJ3	211881_x_at	-0.464	10.721	-7.01789	5.46e-06	0	4.10887
1669	KLHDC5	225732_at	-0.464	8.405	-6.50389	1.268e-05	0	3.24692
1261	ANK1	240363_at	-0.465	7.187	-7.25473	3.75e-06	0	4.49368
1278	MCAM	211042_x_at	-0.465	8.22	-7.21417	4e-06	0	4.42833
1436	GTSE1	204315_s_at	-0.466	8.02	-6.90378	6.56e-06	0	3.92069
1464	ANK1	205391_x_at	-0.466	7.401	-6.85538	7.1e-06	0	3.84035
1283	NA	216829_at	-0.467	7.647	-7.20635	4.05e-06	0	4.4157
1445	TMC5	240303_at	-0.467	6.011	-6.88628	6.75e-06	0	3.89167
1661	NA	236153_at	-0.467	6.844	-6.51641	1.242e-05	0	3.26834
1479	CDKL1	235512_at	-0.468	5.522	-6.82261	7.49e-06	0	3.78575
1164	GLTPD1	220734_s_at	-0.469	7.363	-7.52177	2.47e-06	0	4.91834
1630	JDP2	226267_at	-0.469	7.233	-6.56425	1.146e-05	0	3.35005
954	UNKL	221064_s_at	-0.47	7.215	-8.06823	1.09e-06	0	5.75755
1613	ZNF281	228785_at	-0.47	9.398	-6.59224	1.094e-05	0	3.3977
1470	PSMB9	1555852_at	-0.471	8.806	-6.84609	7.21e-06	0	3.82487
1312	FLJ39653	1553145_at	-0.473	6.705	-7.13755	4.51e-06	0	4.30426
1402	ZBTB3	220391_at	-0.473	6.438	-6.96486	5.95e-06	0	4.02166
1423	NA	211643_x_at	-0.473	11.305	-6.92625	6.33e-06	0	3.9579
1473	ANK1	207087_x_at	-0.473	7.317	-6.8401	7.28e-06	0	3.81491
757	ERMN	231911_at	-0.474	5.992	-8.79698	3.8e-07	0	6.81692
1342	CRTC3	232879_at	-0.474	5.451	-7.08049	4.94e-06	0	4.21134
1427	EHD3	241267_at	-0.474	6.581	-6.91399	6.46e-06	0	3.93761
1507	GIMAP2	232024_at	-0.474	6.895	-6.76939	8.17e-06	0	3.69675
671	PTAFR	211661_x_at	-0.475	6.911	-9.15317	2.4e-07	0	7.31108
748	C21orf58	238541_at	-0.476	7.311	-8.83129	3.7e-07	0	6.86519
1373	MRI1	228077_at	-0.478	8.718	-7.02309	5.42e-06	0	4.1174
1663	SGOL2	235425_at	-0.478	8.197	-6.5129	1.249e-05	0	3.26233
1087	MCEE	226238_at	-0.48	7.202	-7.70712	1.86e-06	0	5.20742
1602	IL15	205992_s_at	-0.48	4.924	-6.60687	1.068e-05	0	3.42256
1334	TMEM106A	1552302_at	-0.482	5.951	-7.09726	4.81e-06	0	4.23869
1644	LOC338758	238893_at	-0.486	8.29	-6.54859	1.177e-05	0	3.32334
795	S1PR4	206437_at	-0.487	7.218	-8.63833	4.8e-07	0	6.59192
1099	PDS5B	204742_s_at	-0.487	7.184	-7.6765	1.95e-06	0	5.15998
1230	PARM1	204687_at	-0.487	7.343	-7.33724	3.29e-06	0	4.62593
1518	BTN3A1	209770_at	-0.487	7.482	-6.75835	8.32e-06	0	3.67825
1537	LRRC37A2	221740_x_at	-0.487	8.036	-6.72686	8.76e-06	0	3.62536
1211	CASP8	213373_s_at	-0.488	8.562	-7.39892	2.99e-06	0	4.72419
1741	NA	242362_at	-0.488	9.179	-6.38678	1.544e-05	0	3.04534
1718	NA	238529_at	-0.489	5.535	-6.42182	1.455e-05	0	3.10586
1198	TAPBPL	218747_s_at	-0.491	7.21	-7.4376	2.82e-06	0	4.78553
1698	TBC1D10C	228258_at	-0.491	8.859	-6.461	1.362e-05	0	3.17332
1213	DPY19L4	226721_at	-0.493	5.982	-7.39213	3.02e-06	0	4.71339
1486	HIST1H2BF	208490_x_at	-0.493	8.711	-6.81861	7.54e-06	0	3.77907
1388	PHAX	235767_x_at	-0.495	9.824	-6.99993	5.62e-06	0	4.07938
1081	NHLRC3	236953_s_at	-0.496	6.963	-7.72737	1.81e-06	0	5.23873
1097	NA	214768_x_at	-0.496	11.54	-7.68309	1.93e-06	0	5.1702
1441	ZYG11B	225338_at	-0.496	8.871	-6.8933	6.68e-06	0	3.90333
870	MCM9	219673_at	-0.497	7.822	-8.32227	7.5e-07	0	6.13441
1576	LOC100506668	227437_at	-0.497	6.524	-6.65827	9.81e-06	0	3.50968
1323	MTERFD2	226486_at	-0.498	8.001	-7.11109	4.7e-06	0	4.26123
1338	TECPR1	231912_s_at	-0.498	6.507	-7.08779	4.88e-06	0	4.22324
610	PSRC1	201896_s_at	-0.499	6.149	-9.46222	1.6e-07	0	7.72785
1554	NA	1558176_at	-0.499	6.749	-6.70261	9.12e-06	0	3.58454
1570	KIF18B	222039_at	-0.499	8.357	-6.67684	9.51e-06	0	3.54106
1636	ATP8B2	226771_at	-0.499	7.959	-6.55646	1.161e-05	0	3.33676
1364	S100A10	238909_at	-0.5	6.329	-7.03916	5.28e-06	0	4.14374
1505	MPZL1	210087_s_at	-0.5	6.702	-6.77517	8.09e-06	0	3.70644
1316	FAM102B	226568_at	-0.501	8.451	-7.12551	4.6e-06	0	4.28468
641	NA	243368_at	-0.502	6.275	-9.32476	1.9e-07	0	7.54382
987	BBS10	219487_at	-0.502	6.334	-7.95372	1.29e-06	0	5.58495
1183	RBL1	205296_at	-0.502	7.687	-7.48089	2.64e-06	0	4.85395
1656	RACGAP1	222077_s_at	-0.504	9.849	-6.5286	1.217e-05	0	3.2892
791	KBTBD3	228777_at	-0.507	6.051	-8.65342	4.7e-07	0	6.61345
781	GTSE1	215942_s_at	-0.508	7.579	-8.69876	4.4e-07	0	6.67798
1162	HSCB	223647_x_at	-0.508	8.684	-7.52493	2.46e-06	0	4.92331
1456	EFCAB7	226800_at	-0.508	6.418	-6.86899	6.94e-06	0	3.86297
1699	NA	1569607_s_at	-0.508	6.425	-6.45831	1.369e-05	0	3.16869
965	SLC2A1	201250_s_at	-0.509	7.201	-8.01101	1.18e-06	0	5.67151
952	LOC100128191	227578_at	-0.51	6.135	-8.07235	1.08e-06	0	5.76373
1271	MLF1IP	229305_at	-0.512	7.287	-7.22217	3.95e-06	0	4.44124
897	NA	238464_at	-0.513	6.372	-8.22754	8.6e-07	0	5.99485
1528	NA	236798_at	-0.514	7.193	-6.74221	8.54e-06	0	3.65115
1714	TRBC1	210915_x_at	-0.514	9.634	-6.42849	1.439e-05	0	3.11737
1294	MSL3	236165_at	-0.518	6.384	-7.17275	4.27e-06	0	4.36137
478	N4BP2	228242_at	-0.52	8.471	-10.2408	6e-08	0	8.73084
915	TCF3	216645_at	-0.52	7.971	-8.18442	9.2e-07	0	5.93094
1073	GPRIN3	1556698_a_at	-0.521	5.67	-7.74684	1.76e-06	0	5.26878
1105	IL17RB	219255_x_at	-0.521	6.643	-7.64948	2.03e-06	0	5.11802
919	TECPR1	227580_s_at	-0.522	7.391	-8.17036	9.4e-07	0	5.91005
1627	LRRC57	229232_at	-0.522	8.432	-6.56965	1.136e-05	0	3.35925
571	NA	1555974_a_at	-0.523	6.57	-9.66641	1.2e-07	0	7.99728
1297	CDCA3	221436_s_at	-0.524	7.685	-7.16423	4.32e-06	0	4.34755
892	IL17RB	224156_x_at	-0.525	6.602	-8.25846	8.2e-07	0	6.04052
1038	CENPBD1	223728_at	-0.525	7.192	-7.8393	1.53e-06	0	5.41078
1291	TLE3	228340_at	-0.525	7.077	-7.1876	4.17e-06	0	4.3854
1527	HIST1H2BG	215779_s_at	-0.526	7.609	-6.74417	8.51e-06	0	3.65444
1728	CMAH	205518_s_at	-0.526	5.986	-6.41307	1.477e-05	0	3.09077
1417	IGLV1-44	216573_at	-0.527	6.98	-6.93154	6.27e-06	0	3.96664
1329	REXO2	218194_at	-0.528	9.41	-7.10272	4.77e-06	0	4.24759
1419	NA	230241_at	-0.53	7	-6.92885	6.3e-06	0	3.9622
1305	AAK1	225522_at	-0.531	6.589	-7.15308	4.4e-06	0	4.32947
910	VPREB1	221349_at	-0.534	6.402	-8.1964	9e-07	0	5.94872
971	RGS3	203823_at	-0.534	7.698	-7.99327	1.21e-06	0	5.64475
1023	SOX12	204432_at	-0.534	6.033	-7.87938	1.44e-06	0	5.47198
1153	TMEM9	222988_s_at	-0.534	7.083	-7.54344	2.39e-06	0	4.95238
1321	ACSS1	224882_at	-0.534	7.675	-7.11448	4.68e-06	0	4.26675
1581	KCNH8	1552742_at	-0.534	6.224	-6.64803	9.98e-06	0	3.49235
1600	RNF144B	235549_at	-0.534	5.803	-6.60934	1.064e-05	0	3.42677
1113	EPSTI1	235276_at	-0.536	6.599	-7.63368	2.08e-06	0	5.09343
1010	NA	234643_x_at	-0.537	5.68	-7.90888	1.38e-06	0	5.5169
660	NA	1556814_a_at	-0.538	6.354	-9.22471	2.1e-07	0	7.40853
784	FNDC3B	222693_at	-0.538	5.925	-8.6867	4.5e-07	0	6.66084
1530	MGAT4A	231283_at	-0.538	6.055	-6.74092	8.56e-06	0	3.64899
1111	RFXAP	229431_at	-0.539	7.294	-7.63604	2.08e-06	0	5.09711
1481	SNTA1	203516_at	-0.539	7.52	-6.8203	7.52e-06	0	3.78189
1629	TMEM106B	222787_s_at	-0.539	7.417	-6.56445	1.146e-05	0	3.35039
1144	FGD2	1553906_s_at	-0.541	10.457	-7.57471	2.28e-06	0	5.00137
1156	SEMA4A	234072_at	-0.542	7.797	-7.53376	2.43e-06	0	4.93718
1635	PBXIP1	212259_s_at	-0.542	7.975	-6.55824	1.158e-05	0	3.3398
752	SAMD9L	235643_at	-0.543	6.103	-8.80914	3.8e-07	0	6.83405
788	ZBP1	208087_s_at	-0.543	6.952	-8.6561	4.7e-07	0	6.61727
1422	TOX	204530_s_at	-0.544	6.673	-6.92678	6.32e-06	0	3.95877
1385	NEK4	204634_at	-0.546	8.666	-7.00228	5.6e-06	0	4.08325
1160	NA	243808_at	-0.548	6.3	-7.52692	2.45e-06	0	4.92644
962	GPR155	231166_at	-0.549	5.78	-8.01578	1.18e-06	0	5.6787
1098	TRIM5	210705_s_at	-0.549	7.277	-7.68252	1.94e-06	0	5.16932
1045	NKX6-3	1552885_a_at	-0.55	7.235	-7.8214	1.57e-06	0	5.38338
1199	C4orf3	224604_at	-0.55	9.69	-7.43056	2.85e-06	0	4.77438
861	HIST1H2BB	208547_at	-0.551	6.835	-8.36565	7.1e-07	0	6.19795
1711	NA	239167_at	-0.551	5.994	-6.43841	1.415e-05	0	3.13445
1222	CCDC112	235208_at	-0.552	5.388	-7.36027	3.18e-06	0	4.66268
1058	NA	239164_at	-0.554	7.117	-7.79106	1.64e-06	0	5.33683
1509	TRMT1L	220992_s_at	-0.554	7.476	-6.76735	8.2e-06	0	3.69333
1460	NA	235152_at	-0.555	6.524	-6.85951	7.05e-06	0	3.8472
1495	LOC100287927	211655_at	-0.556	6.911	-6.79809	7.79e-06	0	3.74479
480	NA	217235_x_at	-0.557	11.81	-10.209	6e-08	0	8.69116
830	MBNL2	205018_s_at	-0.557	6.565	-8.47749	6e-07	0	6.36065
1052	IGL@	234851_at	-0.557	6.574	-7.80087	1.62e-06	0	5.35189
1469	LOC100131043	244029_at	-0.557	8.981	-6.8488	7.18e-06	0	3.82939
1457	ANK1	208353_x_at	-0.558	7.754	-6.86619	6.98e-06	0	3.85831
734	MPP5	226092_at	-0.561	7.234	-8.8896	3.4e-07	0	6.94687
1065	MPZL1	201875_s_at	-0.561	6.459	-7.76776	1.7e-06	0	5.30101
1358	PARP8	219033_at	-0.561	8.223	-7.04949	5.19e-06	0	4.16067
1204	DIDO1	218325_s_at	-0.562	7.585	-7.41735	2.91e-06	0	4.75345
1731	TCF4	212382_at	-0.562	10.117	-6.40361	1.501e-05	0	3.07443
647	IGLL5	217148_x_at	-0.563	12.55	-9.29205	2e-07	0	7.49971
1647	FOLR1	211074_at	-0.563	9.936	-6.54123	1.191e-05	0	3.31078
1401	DMXL2	212820_at	-0.564	7.492	-6.96593	5.94e-06	0	4.02342
617	PHF17	218517_at	-0.565	8.382	-9.42336	1.6e-07	0	7.67605
367	KIAA0889	207711_at	-0.566	7.195	-11.1092	2e-08	0	9.77601
1184	NA	216517_at	-0.567	7.399	-7.4799	2.64e-06	0	4.8524
923	KIAA1407	228476_at	-0.568	6.946	-8.15754	9.5e-07	0	5.89099
1365	QRSL1	241933_at	-0.568	6.882	-7.03792	5.29e-06	0	4.14172
1745	ANK1	208352_x_at	-0.568	7.666	-6.38041	1.561e-05	0	3.03433
1029	NA	229298_at	-0.57	6.686	-7.85183	1.5e-06	0	5.42993
1413	PGM2L1	229553_at	-0.57	6.917	-6.93844	6.21e-06	0	3.97805
1256	SPATS2	218324_s_at	-0.571	8.871	-7.27204	3.65e-06	0	4.52151
961	GTSE1	204318_s_at	-0.573	8.768	-8.02178	1.16e-06	0	5.68774
904	ETV7	224225_s_at	-0.574	6.124	-8.2188	8.7e-07	0	5.98192
940	SLC25A12	203340_s_at	-0.574	7.468	-8.1181	1.01e-06	0	5.83219
1172	IDH1	201193_at	-0.575	8.102	-7.50343	2.55e-06	0	4.88949
1191	CCNA2	213226_at	-0.575	9.304	-7.46418	2.7e-06	0	4.82758
678	NA	229333_at	-0.576	7.05	-9.13885	2.4e-07	0	7.2915
1053	IFI16	208966_x_at	-0.576	10.39	-7.79809	1.63e-06	0	5.34762
1273	RAB31	217763_s_at	-0.576	7.298	-7.22045	3.96e-06	0	4.43847
1434	THYN1	218491_s_at	-0.576	8.36	-6.90557	6.54e-06	0	3.92367
1124	CD24	209772_s_at	-0.578	7.003	-7.61174	2.16e-06	0	5.05925
1583	PIAS3	203035_s_at	-0.579	7.462	-6.64475	1.003e-05	0	3.48681
806	INSR	226450_at	-0.58	6.778	-8.58594	5.2e-07	0	6.51694
1319	DCK	203302_at	-0.58	11.553	-7.1161	4.67e-06	0	4.26938
864	TAPT1	226735_at	-0.581	7.503	-8.35595	7.2e-07	0	6.18376
902	NA	236766_at	-0.582	6.265	-8.21887	8.7e-07	0	5.98202
973	MANEA	219003_s_at	-0.582	7.258	-7.98776	1.22e-06	0	5.63643
980	FGD2	1565752_at	-0.582	7.999	-7.96754	1.26e-06	0	5.60587
1680	CLPX	204809_at	-0.584	9.17	-6.48823	1.302e-05	0	3.22007
1448	POLR3B	219459_at	-0.585	8.036	-6.88466	6.77e-06	0	3.88899
1451	ZMYND8	209048_s_at	-0.585	8.075	-6.87752	6.85e-06	0	3.87714
878	SHCBP1	219493_at	-0.587	10.129	-8.30394	7.7e-07	0	6.10749
1276	CDC25C	205167_s_at	-0.587	6.367	-7.21622	3.98e-06	0	4.43163
1306	ZADH2	227049_at	-0.587	6.367	-7.14981	4.42e-06	0	4.32417
1534	FHOD3	218980_at	-0.587	6.148	-6.73285	8.67e-06	0	3.63543
1646	IDE	203328_x_at	-0.588	8.506	-6.54143	1.191e-05	0	3.31112
1719	NA	211796_s_at	-0.588	9.741	-6.42169	1.456e-05	0	3.10564
1135	PDE4B	215671_at	-0.589	5.684	-7.58526	2.24e-06	0	5.01788
334	IGLV1-44	234764_x_at	-0.59	12.031	-11.3866	1e-08	0	10.0945
1146	NA	229814_at	-0.591	6.96	-7.57094	2.29e-06	0	4.99548
1438	PTPRO	208121_s_at	-0.591	5.597	-6.89937	6.61e-06	0	3.91339
594	IGLV3-19	216365_x_at	-0.592	9.071	-9.5353	1.4e-07	0	7.82482
1263	SEC24D	202375_at	-0.592	8.29	-7.24237	3.82e-06	0	4.4738
652	MAN2A2	202032_s_at	-0.593	8.005	-9.26119	2e-07	0	7.45799
770	ZFP64	218968_s_at	-0.593	7.556	-8.72942	4.2e-07	0	6.72149
858	BTRC	224471_s_at	-0.593	7.347	-8.3889	6.8e-07	0	6.23191
1234	NA	229970_at	-0.593	5.604	-7.33418	3.31e-06	0	4.62104
1476	IGLV1-44	216430_x_at	-0.594	8.537	-6.82857	7.42e-06	0	3.79568
1034	KIAA1377	235956_at	-0.595	5.03	-7.8469	1.51e-06	0	5.4224
1218	NA	237441_at	-0.596	7.303	-7.36954	3.13e-06	0	4.67745
1377	PTK2B	203110_at	-0.596	7.925	-7.01565	5.48e-06	0	4.10519
1514	CKAP4	200998_s_at	-0.596	8.02	-6.76354	8.25e-06	0	3.68696
1590	P4HA2	202733_at	-0.596	6.493	-6.63647	1.017e-05	0	3.47279
537	NA	1555194_at	-0.597	5.54	-9.82312	1e-07	0	8.20094
1025	NA	244838_at	-0.597	6.882	-7.86217	1.48e-06	0	5.44573
1482	NA	240103_at	-0.597	6.193	-6.81998	7.52e-06	0	3.78136
966	NA	216853_x_at	-0.598	10.202	-8.00825	1.19e-06	0	5.66736
1194	IRAK2	231779_at	-0.598	8.577	-7.45522	2.74e-06	0	4.81342
1459	NA	216278_at	-0.599	6.118	-6.8614	7.03e-06	0	3.85035
527	THAP3	213192_at	-0.6	7.317	-9.87712	9e-08	0	8.2705
876	C15orf23	225300_at	-0.6	7.864	-8.30704	7.7e-07	0	6.11206
1280	GALNT7	218313_s_at	-0.6	8.369	-7.20769	4.04e-06	0	4.41787
1695	TLR10	223751_x_at	-0.602	8.597	-6.46825	1.346e-05	0	3.18578
1226	NA	215555_at	-0.603	6.147	-7.34393	3.26e-06	0	4.63662
1054	NA	244592_at	-0.604	6.53	-7.79795	1.63e-06	0	5.34741
608	LOC100290481	234884_x_at	-0.605	10.003	-9.47639	1.5e-07	0	7.74669
1145	KCNA3	207237_at	-0.605	5.869	-7.57201	2.29e-06	0	4.99715
1589	ARID4A	230141_at	-0.605	7.787	-6.6372	1.016e-05	0	3.47401
385	SPIN4	228654_at	-0.606	7.695	-10.9756	2e-08	0	9.61994
715	FGD2	1565754_x_at	-0.606	7.968	-8.97448	3e-07	0	7.06505
816	INSR	226216_at	-0.606	6.479	-8.56499	5.3e-07	0	6.48686
1103	NA	230961_at	-0.606	6.976	-7.66329	1.99e-06	0	5.13948
1655	NA	228190_at	-0.606	5.951	-6.53074	1.212e-05	0	3.29286
1704	LOC203274	232034_at	-0.606	8.078	-6.4498	1.388e-05	0	3.15405
1712	KBTBD7	223412_at	-0.606	6.784	-6.43589	1.421e-05	0	3.1301
513	KLF7	240432_x_at	-0.608	7.445	-9.9515	8e-08	0	8.3658
1642	ITGAE	205055_at	-0.608	11.318	-6.54993	1.174e-05	0	3.32563
1652	IFI16	206332_s_at	-0.608	10.272	-6.53579	1.202e-05	0	3.30148
740	NR2F6	209262_s_at	-0.61	7.328	-8.86406	3.5e-07	0	6.91114
1132	C5orf39	227877_at	-0.61	7.275	-7.59272	2.22e-06	0	5.02955
1340	QRSL1	218948_at	-0.61	6.723	-7.08384	4.91e-06	0	4.21681
381	BTLA	236226_at	-0.611	7.159	-10.9833	2e-08	0	9.62901
1336	TXLNB	227834_at	-0.611	5.826	-7.09085	4.86e-06	0	4.22825
493	NA	215214_at	-0.613	10.54	-10.1202	7e-08	0	8.57975
684	IGLV1-44	217227_x_at	-0.613	10.634	-9.08976	2.6e-07	0	7.2242
456	CCNE2	205034_at	-0.615	9.02	-10.4223	5e-08	0	8.95553
709	GPR176	227846_at	-0.616	7.029	-9.00609	2.9e-07	0	7.10885
1274	IRF1	238725_at	-0.616	8.385	-7.22009	3.96e-06	0	4.43789
1233	LOC100288432	227125_at	-0.618	7.64	-7.33496	3.31e-06	0	4.62229
1252	APAF1	204859_s_at	-0.619	8.452	-7.28044	3.6e-06	0	4.53499
1415	CASP6	209790_s_at	-0.619	7.429	-6.93545	6.24e-06	0	3.9731
1579	TRAF3IP3	213888_s_at	-0.619	7.369	-6.65366	9.88e-06	0	3.50188
1134	NOTCH2NL	214722_at	-0.62	8.945	-7.58686	2.24e-06	0	5.02038
588	LMCD1	218574_s_at	-0.621	7.258	-9.57254	1.4e-07	0	7.874
968	TMX4	201580_s_at	-0.621	8.111	-8.00028	1.2e-06	0	5.65533
1125	TMEM134	218531_at	-0.621	8.601	-7.60833	2.17e-06	0	5.05392
1258	CSNK1G3	227767_at	-0.621	8.35	-7.26863	3.67e-06	0	4.51603
585	NA	217179_x_at	-0.622	10.967	-9.59246	1.3e-07	0	7.90024
989	CHDH	229954_at	-0.625	5.65	-7.95302	1.29e-06	0	5.58389
1085	LOC96610	224342_x_at	-0.625	10.168	-7.71026	1.86e-06	0	5.21228
1641	FKBP14	230728_at	-0.625	7.301	-6.55091	1.172e-05	0	3.3273
827	ZNF652	205594_at	-0.626	6.912	-8.486	5.9e-07	0	6.37297
392	NA	244158_at	-0.627	7.256	-10.882	3e-08	0	9.50965
1512	MKI67	212023_s_at	-0.628	7.525	-6.76524	8.22e-06	0	3.68981
1626	TMEM154	238063_at	-0.628	8.961	-6.57035	1.135e-05	0	3.36045
1264	SPC24	235572_at	-0.629	7.123	-7.24229	3.82e-06	0	4.47366
1490	GKAP1	234192_s_at	-0.629	8.278	-6.81064	7.64e-06	0	3.76576
1381	TLR1	210176_at	-0.631	7.249	-7.00786	5.55e-06	0	4.09241
1150	NA	1560137_at	-0.632	6.952	-7.55251	2.36e-06	0	4.9666
1685	GIMAP7	228071_at	-0.632	6.973	-6.47911	1.322e-05	0	3.20442
539	IKZF1	205039_s_at	-0.633	10.081	-9.81937	1e-07	0	8.19609
824	NA	240174_at	-0.633	6.44	-8.49661	5.9e-07	0	6.38832
775	HJURP	218726_at	-0.634	7.471	-8.71493	4.3e-07	0	6.70094
1525	CCNB1	214710_s_at	-0.634	9.623	-6.74763	8.47e-06	0	3.66026
411	PARP8	244008_at	-0.635	6.193	-10.767	3e-08	0	9.37296
946	GBP3	223434_at	-0.635	5.802	-8.09431	1.05e-06	0	5.79662
1115	AVIL	1568706_s_at	-0.635	6.42	-7.63	2.1e-06	0	5.0877
1313	LIMD1	222762_x_at	-0.635	7.523	-7.13385	4.54e-06	0	4.29824
645	BTN3A3	38241_at	-0.636	5.739	-9.3068	1.9e-07	0	7.51963
773	MPZL1	201874_at	-0.636	7.199	-8.71564	4.3e-07	0	6.70195
1620	NA	237104_at	-0.636	8.306	-6.58042	1.116e-05	0	3.3776
1510	CD40	222292_at	-0.637	8.728	-6.76681	8.2e-06	0	3.69243
991	RICTOR	228248_at	-0.638	8.369	-7.94866	1.3e-06	0	5.57729
315	NCK1	211063_s_at	-0.639	9.456	-11.5885	1e-08	0	10.322
799	SETD1B	213153_at	-0.639	9.633	-8.62177	4.9e-07	0	6.56825
1658	COBLL1	215393_s_at	-0.639	7.869	-6.52002	1.234e-05	0	3.27453
1044	ATP5S	237400_at	-0.642	5.964	-7.82554	1.56e-06	0	5.38971
1188	TLR6	239021_at	-0.644	7.318	-7.46835	2.69e-06	0	4.83416
1532	CD27	206150_at	-0.644	10.206	-6.73691	8.62e-06	0	3.64225
821	TTC7A	224923_at	-0.645	7.763	-8.51255	5.7e-07	0	6.41133
361	PTPN18	1569552_at	-0.647	5.11	-11.186	2e-08	0	9.86493
565	GORASP1	215749_s_at	-0.648	6.568	-9.68283	1.2e-07	0	8.01874
1137	RNF19B	36564_at	-0.648	8.217	-7.58243	2.25e-06	0	5.01345
1516	RTN4IP1	1555679_a_at	-0.648	7.007	-6.76039	8.29e-06	0	3.68167
542	NA	1565579_at	-0.649	6.304	-9.81734	1e-07	0	8.19348
942	TCF4	213891_s_at	-0.649	11.126	-8.10708	1.03e-06	0	5.81572
787	NA	234366_x_at	-0.65	10.514	-8.65663	4.7e-07	0	6.61804
847	BCR	202315_s_at	-0.651	7.588	-8.4333	6.4e-07	0	6.29656
1235	TMPO	224944_at	-0.651	10.767	-7.33317	3.31e-06	0	4.61944
997	JUN	201464_x_at	-0.652	11.329	-7.93596	1.32e-06	0	5.55803
368	NA	1569487_at	-0.654	6.608	-11.1017	2e-08	0	9.76727
593	CENPBD1	1552330_at	-0.654	5.806	-9.53837	1.4e-07	0	7.82887
598	CCDC102A	232051_at	-0.654	7.011	-9.52103	1.5e-07	0	7.80593
1317	ATP2B4	212136_at	-0.654	6.526	-7.12413	4.61e-06	0	4.28245
1678	BRD3	203825_at	-0.654	8.237	-6.48928	1.299e-05	0	3.22188
1404	NIPAL3	225876_at	-0.655	7.739	-6.96086	5.98e-06	0	4.01505
1311	PRR11	228273_at	-0.656	9.975	-7.13794	4.51e-06	0	4.30489
1548	IFNAR2	204786_s_at	-0.656	7.905	-6.71268	8.97e-06	0	3.6015
982	NA	226873_at	-0.657	6.655	-7.96509	1.27e-06	0	5.60216
1696	FAM115A	212981_s_at	-0.657	5.908	-6.46714	1.348e-05	0	3.18387
1556	NA	229342_at	-0.658	8.196	-6.69608	9.21e-06	0	3.57353
293	CPOX	204172_at	-0.659	7.893	-11.8599	1e-08	0	10.6222
744	CDCA3	223307_at	-0.661	8.702	-8.84371	3.6e-07	0	6.88262
1040	IGLV1-44	217258_x_at	-0.661	10.536	-7.83441	1.54e-06	0	5.4033
900	GLT8D1	218146_at	-0.662	8.19	-8.22088	8.7e-07	0	5.985
1399	NA	213294_at	-0.662	7.458	-6.9706	5.89e-06	0	4.0311
506	SMAD5	225223_at	-0.664	9.211	-9.99272	8e-08	0	8.41836
1027	NFXL1	227220_at	-0.664	7.35	-7.85704	1.49e-06	0	5.4379
1393	CNOT6L	227119_at	-0.664	6.838	-6.99006	5.71e-06	0	4.06314
1750	FKBP5	224840_at	-0.664	10.64	-6.37021	1.588e-05	0	3.01668
460	BTN3A3	204821_at	-0.665	6.22	-10.3781	5e-08	0	8.90113
866	RNF13	201780_s_at	-0.665	8.885	-8.34303	7.3e-07	0	6.16486
244	SKP2	203625_x_at	-0.666	8.853	-12.451	0	0	11.2541
461	GDE1	226214_at	-0.666	8.27	-10.3697	5e-08	0	8.89071
611	PASK	206594_at	-0.666	7.095	-9.45473	1.6e-07	0	7.71788
1166	IDE	203327_at	-0.667	8.935	-7.51424	2.5e-06	0	4.9065
1394	MMD	244523_at	-0.667	7.302	-6.98898	5.72e-06	0	4.06137
1169	NA	236488_s_at	-0.668	8.398	-7.51104	2.52e-06	0	4.90146
1588	PIK3R5	227645_at	-0.668	6.619	-6.63958	1.012e-05	0	3.47805
379	AKNA	225701_at	-0.669	9.738	-10.9979	2e-08	0	9.64608
563	NA	239376_at	-0.669	7.257	-9.6925	1.2e-07	0	8.03137
1173	PPAP2A	210946_at	-0.669	7.69	-7.50232	2.55e-06	0	4.88774
1101	TRANK1	213261_at	-0.67	6.952	-7.6701	1.97e-06	0	5.15004
1238	MPPE1	209858_x_at	-0.67	7.616	-7.31607	3.4e-06	0	4.59209
1241	EHF	225645_at	-0.67	5.398	-7.30721	3.45e-06	0	4.5779
1703	NA	236990_at	-0.67	7.558	-6.45097	1.386e-05	0	3.15606
875	SECISBP2L	212450_at	-0.671	8.673	-8.30783	7.7e-07	0	6.11321
1513	DSTYK	214663_at	-0.671	7.141	-6.76389	8.24e-06	0	3.68754
1406	RHOT1	218323_at	-0.672	7.817	-6.95641	6.03e-06	0	4.00771
1736	MED23	218846_at	-0.672	9.961	-6.39871	1.513e-05	0	3.06597
643	NA	1565567_at	-0.673	7.916	-9.32322	1.9e-07	0	7.54176
1563	EFCAB4B	228752_at	-0.673	7.567	-6.68734	9.35e-06	0	3.5588
1324	NA	239033_at	-0.674	7.358	-7.10907	4.72e-06	0	4.25794
724	NA	222111_at	-0.675	6.424	-8.92273	3.2e-07	0	6.99311
1002	BTN3A2	209846_s_at	-0.675	7.533	-7.92543	1.34e-06	0	5.54205
606	NA	216412_x_at	-0.676	9.218	-9.4886	1.5e-07	0	7.76292
1031	UBE2C	202954_at	-0.676	9.774	-7.84985	1.5e-06	0	5.42691
1143	TOP2A	201292_at	-0.676	9.461	-7.57505	2.28e-06	0	5.00192
1472	CCNB1	228729_at	-0.676	8.071	-6.84195	7.26e-06	0	3.81798
409	PBXIP1	214177_s_at	-0.677	8.648	-10.7781	3e-08	0	9.38626
815	NA	242723_at	-0.677	7.469	-8.56499	5.3e-07	0	6.48687
857	MAML3	242794_at	-0.679	10.124	-8.40086	6.7e-07	0	6.24935
1569	TRAF5	204352_at	-0.68	9.735	-6.67787	9.5e-06	0	3.5428
1361	DAPP1	236707_at	-0.681	7.461	-7.04657	5.22e-06	0	4.15588
988	B3GALTL	227083_at	-0.682	6.934	-7.95312	1.29e-06	0	5.58404
933	NA	207046_at	-0.683	6.953	-8.13922	9.8e-07	0	5.8637
308	ZNF821	205494_at	-0.684	6.333	-11.6905	1e-08	0	10.4356
957	DYRK2	202968_s_at	-0.684	7.02	-8.05002	1.12e-06	0	5.73022
1061	NEIL3	219502_at	-0.684	7.165	-7.78075	1.67e-06	0	5.32098
1301	BCL3	204908_s_at	-0.684	8.218	-7.15468	4.39e-06	0	4.33207
852	QRSL1	233089_at	-0.685	6.998	-8.41319	6.6e-07	0	6.2673
500	TRIM8	223132_s_at	-0.686	8.461	-10.0674	7e-08	0	8.51317
894	ZNF439	236562_at	-0.686	6.85	-8.25409	8.3e-07	0	6.03408
1359	PHF17	225816_at	-0.688	8.384	-7.04876	5.2e-06	0	4.15946
817	CKLF	219161_s_at	-0.689	7.548	-8.56083	5.3e-07	0	6.48089
891	ZBP1	242020_s_at	-0.69	6.49	-8.26035	8.2e-07	0	6.04331
1074	IFNAR1	225669_at	-0.69	7.506	-7.74252	1.77e-06	0	5.26211
1326	SERP2	228044_at	-0.69	7.763	-7.10802	4.73e-06	0	4.25622
1181	SESN3	235683_at	-0.691	8.583	-7.48445	2.62e-06	0	4.85958
1344	DPY19L2P2	215143_at	-0.691	6.852	-7.07493	4.98e-06	0	4.20226
735	FAM55C	217540_at	-0.692	6.806	-8.8887	3.4e-07	0	6.94562
905	HIST1H2AM	214481_at	-0.692	7.464	-8.21519	8.8e-07	0	5.97657
863	LOC100129447	1559618_at	-0.695	9.316	-8.36011	7.1e-07	0	6.18985
1357	CDC7	204510_at	-0.696	8.193	-7.05052	5.18e-06	0	4.16235
688	DAPP1	219290_x_at	-0.698	11.047	-9.07065	2.6e-07	0	7.19793
874	NA	235535_x_at	-0.698	7.643	-8.31059	7.6e-07	0	6.11727
1561	NFYB	218127_at	-0.699	7.51	-6.68963	9.31e-06	0	3.56266
871	E2F2	228361_at	-0.7	8.465	-8.31919	7.5e-07	0	6.12989
1675	GABARAPL1	208869_s_at	-0.7	7.19	-6.4955	1.286e-05	0	3.23254
859	NA	222285_at	-0.701	8.085	-8.38057	6.9e-07	0	6.21974
1529	ZCCHC6	236243_at	-0.701	8.767	-6.74198	8.54e-06	0	3.65078
938	TRIM8	221012_s_at	-0.702	8.547	-8.12195	1.01e-06	0	5.83793
1083	KIF23	204709_s_at	-0.702	7.585	-7.71835	1.83e-06	0	5.22479
377	ECT2	219787_s_at	-0.704	8.505	-11.0193	2e-08	0	9.67114
921	DEPDC1	220295_x_at	-0.704	7.199	-8.16089	9.5e-07	0	5.89597
926	CEP135	207286_at	-0.705	6.069	-8.14405	9.7e-07	0	5.87089
1379	LOC100289610	230466_s_at	-0.705	8.636	-7.0118	5.51e-06	0	4.09888
1586	NOTCH2NL	227067_x_at	-0.705	7.336	-6.64296	1.006e-05	0	3.48377
274	MANEA	222805_at	-0.706	7.489	-12.1217	1e-08	0	10.9057
950	CDK13	228991_at	-0.706	8.984	-8.08427	1.06e-06	0	5.78159
1092	RNF19B	213038_at	-0.706	8.017	-7.68969	1.91e-06	0	5.18043
1108	IFI16	208965_s_at	-0.706	10.711	-7.64138	2.06e-06	0	5.10543
1491	JUN	201465_s_at	-0.71	8.947	-6.81056	7.64e-06	0	3.76563
408	PLAG1	205372_at	-0.712	6.03	-10.7889	3e-08	0	9.39907
637	NA	244394_at	-0.713	6.359	-9.34319	1.8e-07	0	7.56862
1637	KIF14	206364_at	-0.713	7.624	-6.55486	1.164e-05	0	3.33403
736	GPT2	224839_s_at	-0.714	7.116	-8.88654	3.4e-07	0	6.9426
1207	TCL6	221054_s_at	-0.714	5.743	-7.40767	2.95e-06	0	4.73809
1645	CRTC3	218648_at	-0.715	7.834	-6.54626	1.181e-05	0	3.31937
943	NA	235965_at	-0.716	7.395	-8.0984	1.04e-06	0	5.80273
376	SERP2	239890_s_at	-0.717	6.024	-11.0239	2e-08	0	9.67656
1681	NA	244535_at	-0.717	7.16	-6.48484	1.309e-05	0	3.21426
1122	FAM65B	206707_x_at	-0.718	9.245	-7.61383	2.15e-06	0	5.06249
496	NA	243039_at	-0.719	7.294	-10.088	7e-08	0	8.53917
805	ARSB	232197_x_at	-0.721	6.838	-8.58605	5.2e-07	0	6.5171
1749	TCF4	228837_at	-0.723	8.309	-6.37237	1.582e-05	0	3.02042
1673	RPGR	207624_s_at	-0.724	7.908	-6.4968	1.283e-05	0	3.23476
1062	PLXNC1	213241_at	-0.726	6.825	-7.77887	1.67e-06	0	5.3181
370	FKBP14	219390_at	-0.729	7.227	-11.0824	2e-08	0	9.74477
729	USP30	223602_at	-0.729	6.924	-8.90981	3.3e-07	0	6.97509
351	NA	241321_at	-0.73	5.449	-11.2814	2e-08	0	9.97452
499	NA	38340_at	-0.731	9.834	-10.0736	7e-08	0	8.52101
766	FAM55C	243606_at	-0.731	6.567	-8.75539	4.1e-07	0	6.75823
811	BEND5	219670_at	-0.731	6.279	-8.57096	5.3e-07	0	6.49544
1090	PTAFR	227184_at	-0.732	7.774	-7.70027	1.88e-06	0	5.19682
826	ZCCHC6	236155_at	-0.734	9.321	-8.48832	5.9e-07	0	6.37633
1000	SAMD9	228531_at	-0.735	6.618	-7.92886	1.34e-06	0	5.54726
575	GPR114	229971_at	-0.736	7.891	-9.63577	1.2e-07	0	7.95714
1648	TMEM19	229126_at	-0.736	8.58	-6.53823	1.197e-05	0	3.30565
1192	ZCCHC6	220933_s_at	-0.737	10.463	-7.45974	2.72e-06	0	4.82056
1318	NA	228518_at	-0.737	11.673	-7.12193	4.62e-06	0	4.27887
1093	NA	238674_at	-0.738	7.144	-7.68877	1.92e-06	0	5.179
1531	PALLD	200907_s_at	-0.738	6.537	-6.7402	8.57e-06	0	3.64778
854	TSC22D1	215111_s_at	-0.739	8.875	-8.41174	6.6e-07	0	6.26519
215	NA	242399_at	-0.742	6.531	-12.821	0	0	11.6352
658	SP110	223980_s_at	-0.742	7.585	-9.22867	2.1e-07	0	7.41392
1526	PLXNB2	208890_s_at	-0.742	8.876	-6.74556	8.49e-06	0	3.65679
1649	SAMD9L	226603_at	-0.744	6.374	-6.53794	1.198e-05	0	3.30516
502	APOLD1	221031_s_at	-0.747	6.531	-10.037	7e-08	0	8.4746
1743	ETV6	235056_at	-0.747	6.39	-6.38529	1.548e-05	0	3.04278
528	IGL@	216560_x_at	-0.748	11.051	-9.85988	9e-08	0	8.24833
1177	CNOT6L	226153_s_at	-0.75	10.244	-7.49058	2.6e-06	0	4.86924
818	NAPEPLD	226041_at	-0.751	7.154	-8.54905	5.4e-07	0	6.46394
1369	KIF14	236641_at	-0.751	6.684	-7.03034	5.35e-06	0	4.12929
451	CEP97	235918_x_at	-0.752	7.107	-10.4838	4e-08	0	9.03086
895	SSPN	204964_s_at	-0.752	7.178	-8.23764	8.5e-07	0	6.00979
1500	SLC38A9	243709_at	-0.752	6.508	-6.78797	7.92e-06	0	3.72788
1149	HSD17B11	217989_at	-0.753	7.943	-7.55692	2.34e-06	0	4.97352
242	NA	1561167_at	-0.754	5.488	-12.4883	0	0	11.293
802	GAB1	229114_at	-0.754	5.557	-8.60897	5e-07	0	6.54994
756	SLC35E3	218988_at	-0.755	8.574	-8.79715	3.8e-07	0	6.81716
1285	CERK	218421_at	-0.755	8.61	-7.20338	4.06e-06	0	4.41091
673	TMC5	219580_s_at	-0.757	6.063	-9.14377	2.4e-07	0	7.29823
838	HIPK2	225116_at	-0.757	7.938	-8.45579	6.2e-07	0	6.32921
1174	MDM1	213761_at	-0.757	8.351	-7.4996	2.56e-06	0	4.88345
1734	IQSEC1	203906_at	-0.757	7.544	-6.40151	1.506e-05	0	3.07082
609	GLT8D1	218147_s_at	-0.759	7.184	-9.46566	1.6e-07	0	7.73243
975	FAM129C	1569422_at	-0.759	6.918	-7.98557	1.23e-06	0	5.63312
1618	CDCA7	230060_at	-0.759	8.436	-6.58785	1.102e-05	0	3.39023
925	DCLRE1C	222233_s_at	-0.76	7.93	-8.14737	9.7e-07	0	5.87585
642	NA	229031_at	-0.761	7.163	-9.32425	1.9e-07	0	7.54314
467	SERP2	239889_at	-0.762	6.865	-10.3439	5e-08	0	8.85884
823	FNDC3B	225032_at	-0.763	8.334	-8.50836	5.8e-07	0	6.4053
352	CNNM3	220739_s_at	-0.764	7.007	-11.2802	2e-08	0	9.97318
777	PSIP1	210758_at	-0.764	7.59	-8.71407	4.3e-07	0	6.69972
1304	TAPT1	227407_at	-0.764	10.157	-7.15384	4.4e-06	0	4.33071
862	PHF17	225820_at	-0.765	7.878	-8.36276	7.1e-07	0	6.19372
763	NA	222326_at	-0.766	7.001	-8.76322	4e-07	0	6.76929
835	NA	1556764_s_at	-0.766	6.053	-8.46673	6.1e-07	0	6.34508
328	VDR	204255_s_at	-0.773	7.647	-11.442	1e-08	0	10.1574
536	ZNF107	205739_x_at	-0.773	9.286	-9.82527	1e-07	0	8.20372
117	NA	236199_at	-0.774	7.661	-14.7423	0	0	13.4534
1220	HDAC7	217937_s_at	-0.774	8.918	-7.36324	3.16e-06	0	4.66741
1268	CHPT1	221675_s_at	-0.775	7.166	-7.22795	3.91e-06	0	4.45056
1107	SGMS1	212989_at	-0.777	8.811	-7.64292	2.06e-06	0	5.10782
535	NFYB	218128_at	-0.778	7.239	-9.82788	1e-07	0	8.20709
1709	NA	215768_at	-0.78	8.486	-6.43867	1.415e-05	0	3.13491
1596	SP100	202863_at	-0.785	9.338	-6.62208	1.041e-05	0	3.44838
1118	RTN4IP1	224509_s_at	-0.787	7.343	-7.62455	2.11e-06	0	5.07921
1444	ASB13	218862_at	-0.787	9.068	-6.89118	6.7e-06	0	3.89981
466	MAP4K2	204936_at	-0.788	7.752	-10.3523	5e-08	0	8.86924
533	CTDSP2	208735_s_at	-0.79	7.942	-9.83246	1e-07	0	8.213
732	SH2B2	205367_at	-0.79	9.018	-8.89607	3.4e-07	0	6.95591
1610	FAM65A	218029_at	-0.792	7.053	-6.59762	1.084e-05	0	3.40684
1475	KLF3	225133_at	-0.793	6.757	-6.83583	7.33e-06	0	3.80779
662	IL16	209828_s_at	-0.794	6.702	-9.22019	2.2e-07	0	7.4024
265	NA	232096_x_at	-0.795	6.682	-12.1856	1e-08	0	10.974
1400	LRRC8D	218684_at	-0.798	8.83	-6.96627	5.93e-06	0	4.02397
679	TNFSF10	202687_s_at	-0.799	6.279	-9.1356	2.4e-07	0	7.28705
548	MIS18BP1	241816_at	-0.8	8.112	-9.79258	1e-07	0	8.16147
856	BHLHE22	228636_at	-0.8	6.156	-8.40231	6.7e-07	0	6.25146
365	SLC30A4	238845_at	-0.801	6.023	-11.1481	2e-08	0	9.82107
1346	GLIPR1	204221_x_at	-0.802	8.192	-7.073	5e-06	0	4.19911
1496	SMAD5	225219_at	-0.802	8.934	-6.79626	7.82e-06	0	3.74174
696	NLRC3	236295_s_at	-0.804	8.09	-9.04699	2.7e-07	0	7.16534
497	SCAI	228174_at	-0.806	6.611	-10.0856	7e-08	0	8.53609
984	NA	235971_at	-0.806	7.138	-7.96148	1.27e-06	0	5.5967
1624	CKAP4	200999_s_at	-0.808	8.546	-6.57782	1.121e-05	0	3.37317
1056	EIF2AK4	237145_at	-0.811	6.078	-7.7964	1.63e-06	0	5.34504
812	DLGAP5	203764_at	-0.814	7.959	-8.57043	5.3e-07	0	6.49468
314	CDKN1B	209112_at	-0.816	10.49	-11.5915	1e-08	0	10.3254
820	DOCK10	219279_at	-0.817	7.605	-8.52464	5.6e-07	0	6.42878
893	NA	244696_at	-0.819	7.551	-8.25723	8.3e-07	0	6.03871
1148	CDK19	235226_at	-0.82	6.657	-7.56847	2.3e-06	0	4.9916
1493	MLL	1565436_s_at	-0.822	8.485	-6.79908	7.78e-06	0	3.74645
362	REEP5	208873_s_at	-0.824	8.502	-11.1827	2e-08	0	9.86112
603	MLL	244110_at	-0.824	6.729	-9.512	1.5e-07	0	7.79397
1046	PHF21A	203278_s_at	-0.824	8.431	-7.8204	1.57e-06	0	5.38184
1159	FAM65A	45749_at	-0.824	8.364	-7.5284	2.45e-06	0	4.92876
723	NA	238999_at	-0.827	6.251	-8.92665	3.2e-07	0	6.99857
463	NA	241435_at	-0.831	9.161	-10.3595	5e-08	0	8.87821
172	NA	242007_at	-0.832	6.915	-13.5341	0	0	12.3403
1474	MIS18BP1	206500_s_at	-0.832	8.949	-6.83844	7.3e-06	0	3.81213
236	PION	240061_at	-0.834	5.986	-12.5645	0	0	11.3722
733	YPEL2	227020_at	-0.834	7.132	-8.89024	3.4e-07	0	6.94776
1128	PARP12	218543_s_at	-0.834	7.754	-7.60433	2.18e-06	0	5.04767
1255	PASK	216945_x_at	-0.834	8.283	-7.27277	3.64e-06	0	4.52268
790	NA	227432_s_at	-0.836	6.688	-8.65402	4.7e-07	0	6.61432
867	UNKL	229908_s_at	-0.837	7.926	-8.34104	7.3e-07	0	6.16194
1536	MIS18BP1	226630_at	-0.837	9.497	-6.72811	8.74e-06	0	3.62746
1443	PASK	213534_s_at	-0.838	8.4	-6.89289	6.68e-06	0	3.90264
559	FGD3	227811_at	-0.839	7.673	-9.73875	1.1e-07	0	8.09163
1282	EVC2	229974_at	-0.839	8.102	-7.20649	4.04e-06	0	4.41593
1086	ELK3	221773_at	-0.841	10.033	-7.7094	1.86e-06	0	5.21095
516	NA	230688_at	-0.844	6.196	-9.93582	9e-08	0	8.34576
1453	NA	232286_at	-0.846	7.896	-6.87336	6.9e-06	0	3.87022
1243	TCL1A	39318_at	-0.847	12.032	-7.30235	3.48e-06	0	4.57012
147	NA	237318_at	-0.848	6.837	-14.0284	0	0	12.8076
1660	SP140L	214791_at	-0.848	8.304	-6.51746	1.239e-05	0	3.27014
1059	NA	1561166_a_at	-0.852	6.02	-7.7823	1.66e-06	0	5.32336
116	ARL6IP5	200760_s_at	-0.855	9.168	-14.7895	0	0	13.4949
1154	COL9A3	204724_s_at	-0.855	9.558	-7.54146	2.4e-06	0	4.94927
853	MID1IP1	218251_at	-0.856	7.313	-8.4119	6.6e-07	0	6.26543
1084	ANLN	222608_s_at	-0.856	7.824	-7.71368	1.85e-06	0	5.21758
855	NA	1556385_at	-0.859	7.689	-8.40854	6.6e-07	0	6.26053
1715	CXCR4	217028_at	-0.859	12.4	-6.42621	1.445e-05	0	3.11343
285	EIF2AK4	225164_s_at	-0.86	9.43	-11.9426	1e-08	0	10.7123
701	USP30	227572_at	-0.86	7.368	-9.02657	2.8e-07	0	7.13716
1200	TCF3	209153_s_at	-0.862	9.491	-7.42821	2.86e-06	0	4.77066
1721	RICTOR	226312_at	-0.864	9.796	-6.41926	1.462e-05	0	3.10144
1654	JUN	201466_s_at	-0.865	8.223	-6.53133	1.211e-05	0	3.29386
512	DIS3L	235005_at	-0.868	8.12	-9.9589	8e-08	0	8.37525
834	NA	204820_s_at	-0.868	8.195	-8.47138	6.1e-07	0	6.3518
686	KIAA0040	203144_s_at	-0.872	7.303	-9.08369	2.6e-07	0	7.21586
1221	ZNF92	235170_at	-0.873	9.417	-7.36269	3.17e-06	0	4.66654
681	CDC20	202870_s_at	-0.874	9.041	-9.12535	2.5e-07	0	7.27302
1001	MBD4	209579_s_at	-0.874	11.64	-7.92658	1.34e-06	0	5.5438
737	NA	235800_at	-0.878	6.743	-8.88425	3.4e-07	0	6.9394
747	MLL	220546_at	-0.878	6.933	-8.83325	3.7e-07	0	6.86794
1662	FAIM	220643_s_at	-0.878	8.057	-6.51304	1.249e-05	0	3.26257
414	ZFP36L2	201369_s_at	-0.88	8.438	-10.7351	3e-08	0	9.33483
324	PRR15	226961_at	-0.892	6	-11.4639	1e-08	0	10.1821
1249	TCP11L2	1559413_at	-0.893	7.422	-7.28307	3.59e-06	0	4.53922
953	COBLL1	229598_at	-0.894	5.966	-8.06917	1.09e-06	0	5.75896
676	EHD3	218935_at	-0.897	7.526	-9.13984	2.4e-07	0	7.29286
1687	PION	213142_x_at	-0.897	8.289	-6.47625	1.328e-05	0	3.19952
450	E2F8	219990_at	-0.899	8.692	-10.4845	4e-08	0	9.0317
746	RAB33A	206039_at	-0.899	7.246	-8.8353	3.6e-07	0	6.87082
713	SLC46A3	214719_at	-0.9	7.12	-8.97615	3e-07	0	7.06738
143	LOC100128751	232623_at	-0.903	7.53	-14.0607	0	0	12.8376
323	NA	240666_at	-0.903	6.542	-11.4908	1e-08	0	10.2125
441	CHPT1	1559739_at	-0.905	6.088	-10.5284	4e-08	0	9.08529
955	IGL@	233969_at	-0.905	7.209	-8.06429	1.09e-06	0	5.75164
1484	NA	236237_at	-0.906	6.995	-6.81909	7.53e-06	0	3.77987
217	VDR	204254_s_at	-0.907	7.961	-12.8102	0	0	11.6243
471	CXCR7	232746_at	-0.907	5.838	-10.2937	5e-08	0	8.7967
1567	ARL6IP5	200761_s_at	-0.907	9.758	-6.68525	9.38e-06	0	3.55526
448	PDE8B	1554789_a_at	-0.913	6.181	-10.4893	4e-08	0	9.03753
631	SEMA4B	234725_s_at	-0.915	7.328	-9.36916	1.8e-07	0	7.60351
479	P2RX5	210448_s_at	-0.916	11.484	-10.2248	6e-08	0	8.71095
731	TIFA	238858_at	-0.917	6.274	-8.90218	3.3e-07	0	6.96444
912	MLL	212079_s_at	-0.917	7.987	-8.19061	9.1e-07	0	5.94013
199	ZNF821	41397_at	-0.918	7.223	-13.0133	0	0	11.8292
373	NA	211458_s_at	-0.918	8.536	-11.0333	2e-08	0	9.68758
1131	IKZF2	231929_at	-0.919	8.54	-7.59333	2.22e-06	0	5.03049
349	IL16	209827_s_at	-0.92	9.142	-11.2973	2e-08	0	9.9928
1202	PION	222150_s_at	-0.924	8.12	-7.42166	2.89e-06	0	4.76028
1574	MBD4	214047_s_at	-0.924	11.172	-6.66012	9.78e-06	0	3.51281
158	NA	209558_s_at	-0.925	9.622	-13.8043	0	0	12.5978
1650	PLEKHA8	227247_at	-0.925	8.406	-6.53773	1.198e-05	0	3.3048
474	CD24	208650_s_at	-0.927	7.848	-10.2852	5e-08	0	8.78613
976	TCL1A	209995_s_at	-0.927	12.15	-7.97824	1.24e-06	0	5.62205
1011	ZDHHC23	226912_at	-0.928	7.56	-7.9088	1.38e-06	0	5.51678
577	SEC14L1	202083_s_at	-0.929	10.125	-9.61747	1.3e-07	0	7.93312
1240	ADAM28	208268_at	-0.93	7.76	-7.31095	3.43e-06	0	4.5839
967	KIAA1211	227230_s_at	-0.933	6.666	-8.0022	1.2e-06	0	5.65824
302	NA	238106_at	-0.936	7.267	-11.7806	1e-08	0	10.5351
431	MLL	226981_at	-0.936	9.882	-10.604	4e-08	0	9.17698
1265	RAD17	207405_s_at	-0.939	10.206	-7.24229	3.82e-06	0	4.47366
1593	ATM	212672_at	-0.939	9.467	-6.62554	1.035e-05	0	3.45425
1089	CDH1	201131_s_at	-0.94	7.272	-7.70271	1.88e-06	0	5.2006
1421	SNAP23	229773_at	-0.94	7.7	-6.92794	6.31e-06	0	3.96069
664	SP110	208012_x_at	-0.946	8.281	-9.20021	2.2e-07	0	7.37523
717	SLC30A4	207362_at	-0.953	6.276	-8.96326	3.1e-07	0	7.04949
797	TCL6	239964_at	-0.953	6.982	-8.62835	4.9e-07	0	6.57766
1640	MEN1	202645_s_at	-0.954	8.901	-6.55107	1.172e-05	0	3.32757
614	TRIM55	232721_at	-0.957	6.613	-9.4277	1.6e-07	0	7.68184
1171	RBM15	228455_at	-0.957	7.302	-7.51001	2.52e-06	0	4.89985
1033	NA	228799_at	-0.959	7.132	-7.84782	1.51e-06	0	5.4238
531	IGHV1-69	240915_at	-0.96	8.025	-9.84566	1e-07	0	8.23001
284	TNFSF10	202688_at	-0.962	6.228	-11.9713	1e-08	0	10.7435
764	CXXC5	222996_s_at	-0.963	9.861	-8.76268	4e-07	0	6.76853
111	NA	230850_at	-0.965	6.955	-14.9115	0	0	13.6017
246	DEPDC1	235545_at	-0.965	6.616	-12.4464	0	0	11.2493
1694	MLL	212080_at	-0.966	8.685	-6.47007	1.342e-05	0	3.18889
1480	FOXK1	226715_at	-0.968	8.816	-6.8204	7.52e-06	0	3.78206
1228	NDC80	204162_at	-0.97	8.026	-7.34175	3.27e-06	0	4.63314
319	MYCBP	203359_s_at	-0.971	8.026	-11.5052	1e-08	0	10.2286
223	NA	243713_at	-0.973	6.194	-12.7169	0	0	11.5291
1262	QRSL1	218949_s_at	-0.976	8.92	-7.24814	3.79e-06	0	4.48308
399	YPEL3	223179_at	-0.978	8.449	-10.8348	3e-08	0	9.45369
541	USP53	237465_at	-0.978	6.885	-9.81891	1e-07	0	8.1955
1672	PLAC8	219014_at	-0.979	7.398	-6.4968	1.283e-05	0	3.23477
318	NA	236067_at	-0.98	6.985	-11.5154	1e-08	0	10.2401
697	HMMR	209709_s_at	-0.98	7.795	-9.0411	2.8e-07	0	7.15722
760	INSR	213792_s_at	-0.982	7.336	-8.7782	3.9e-07	0	6.79046
934	NA	239231_at	-0.982	8.805	-8.13503	9.9e-07	0	5.85745
613	NA	231329_at	-0.984	6.962	-9.44769	1.6e-07	0	7.70849
633	PRKACB	202741_at	-0.984	8.932	-9.35668	1.8e-07	0	7.58676
634	DEPDC1	232278_s_at	-0.984	7.036	-9.35183	1.8e-07	0	7.58024
1079	SNX20	228869_at	-0.984	8.089	-7.73233	1.79e-06	0	5.24639
437	PKIG	202732_at	-0.991	9.044	-10.554	4e-08	0	9.11644
184	YPEL3	232077_s_at	-0.992	7.266	-13.2645	0	0	12.0782
426	GLIPR1	226136_at	-0.992	8.56	-10.645	4e-08	0	9.22651
807	NA	214085_x_at	-0.997	9.783	-8.58386	5.2e-07	0	6.51396
884	GLIPR1	204222_s_at	-0.998	9.268	-8.27725	8e-07	0	6.06823
599	SLC38A9	235241_at	-0.999	8.03	-9.51747	1.5e-07	0	7.80121
1075	HMMR	207165_at	-0.999	9.135	-7.73886	1.78e-06	0	5.25646
557	TBC1D9	212956_at	-1.004	6.961	-9.74085	1.1e-07	0	8.09436
545	CXXC5	233955_x_at	-1.006	10.081	-9.81328	1e-07	0	8.18824
949	TXNIP	201008_s_at	-1.006	7.079	-8.08447	1.06e-06	0	5.78189
482	AURKA	208079_s_at	-1.007	8.27	-10.1848	6e-08	0	8.66087
260	PDE4B	203708_at	-1.009	9.44	-12.26	1e-08	0	11.0531
646	SAC3D1	205449_at	-1.01	8.658	-9.30272	1.9e-07	0	7.51412
1425	IL13RA1	210904_s_at	-1.011	5.696	-6.92276	6.36e-06	0	3.95213
782	SP110	209762_x_at	-1.016	7.919	-8.69826	4.4e-07	0	6.67727
1337	DHTKD1	227094_at	-1.017	8.969	-7.08783	4.88e-06	0	4.22332
402	TXNIP	201009_s_at	-1.02	7.579	-10.8158	3e-08	0	9.43115
1259	GBP1	202269_x_at	-1.02	8.105	-7.26641	3.68e-06	0	4.51246
682	POU4F1	211341_at	-1.022	6.805	-9.12184	2.5e-07	0	7.26822
554	NA	235380_at	-1.023	6.201	-9.76185	1.1e-07	0	8.12164
104	ZNF831	1558826_at	-1.026	6.44	-15.2086	0	0	13.8578
1424	PALLD	200897_s_at	-1.027	7.049	-6.92462	6.35e-06	0	3.95519
1167	KIAA1370	225327_at	-1.031	10.628	-7.51233	2.51e-06	0	4.90349
1102	TUBA4A	212242_at	-1.032	10.665	-7.66615	1.98e-06	0	5.14392
1236	BCL7A	203795_s_at	-1.032	8.785	-7.32985	3.33e-06	0	4.61412
551	ZCCHC18	230224_at	-1.033	6.702	-9.77235	1e-07	0	8.13525
829	ETV6	225764_at	-1.034	7.075	-8.48291	6e-07	0	6.36851
674	AURKA	204092_s_at	-1.035	7.97	-9.14295	2.4e-07	0	7.29711
597	KCNMB4	219287_at	-1.036	6.878	-9.5233	1.4e-07	0	7.80893
745	NA	225123_at	-1.037	9.999	-8.83931	3.6e-07	0	6.87644
753	CHST15	203066_at	-1.039	8.545	-8.80264	3.8e-07	0	6.8249
635	NA	232978_at	-1.04	6.85	-9.3446	1.8e-07	0	7.57052
1339	CENPA	204962_s_at	-1.046	8.202	-7.08497	4.9e-06	0	4.21865
413	NA	235735_at	-1.047	7.839	-10.7612	3e-08	0	9.36603
700	NA	229629_at	-1.052	6.335	-9.03569	2.8e-07	0	7.14976
1270	HSH2D	1552623_at	-1.052	8.347	-7.22329	3.94e-06	0	4.44305
366	KLHL2	219157_at	-1.054	8.912	-11.1405	2e-08	0	9.81228
1208	MLL	212078_s_at	-1.056	9.276	-7.40548	2.96e-06	0	4.7346
226	SSPN	226932_at	-1.062	7.284	-12.6309	0	0	11.4408
238	PDE8B	213228_at	-1.064	7.531	-12.5568	0	0	11.3642
911	RCAN3	226272_at	-1.066	9.467	-8.19541	9e-07	0	5.94726
151	P2RY14	206637_at	-1.067	5.778	-13.9878	0	0	12.7699
529	SP110	209761_s_at	-1.069	7.794	-9.85751	9e-08	0	8.24528
619	ARHGEF18	213039_at	-1.07	9.971	-9.41845	1.7e-07	0	7.66948
1299	MME	203434_s_at	-1.07	9.441	-7.16225	4.34e-06	0	4.34434
388	NA	236699_at	-1.074	7.753	-10.9579	2e-08	0	9.59912
722	FBXO30	226541_at	-1.075	9.235	-8.94318	3.1e-07	0	7.02158
454	ITPR1	240052_at	-1.076	7.075	-10.4314	5e-08	0	8.96672
920	CXXC5	224516_s_at	-1.076	9.433	-8.1609	9.5e-07	0	5.89598
1492	IL13RA1	201888_s_at	-1.079	6.028	-6.79959	7.78e-06	0	3.74729
400	TTC39C	1552307_a_at	-1.08	6.956	-10.8277	3e-08	0	9.44522
488	NA	239545_at	-1.08	7.107	-10.1485	7e-08	0	8.61533
1735	TIFA	226117_at	-1.081	11.042	-6.40071	1.508e-05	0	3.06943
1179	TTC39C	1570552_at	-1.085	5.816	-7.48922	2.6e-06	0	4.8671
394	NA	242346_x_at	-1.089	7.244	-10.8575	3e-08	0	9.48066
1362	SYTL2	225496_s_at	-1.09	8.099	-7.04048	5.27e-06	0	4.1459
262	KIAA1211	227231_at	-1.091	5.869	-12.2205	1e-08	0	11.0112
240	CLLU1	1558186_s_at	-1.092	6.661	-12.5059	0	0	11.3114
457	DEPDC1	222958_s_at	-1.092	7.868	-10.4174	5e-08	0	8.94946
604	MLL	212076_at	-1.095	8.026	-9.50978	1.5e-07	0	7.79101
728	GLIPR1	226142_at	-1.099	8.235	-8.91443	3.3e-07	0	6.98153
1186	FLI1	204236_at	-1.099	8.9	-7.47696	2.65e-06	0	4.84776
706	S1PR1	204642_at	-1.103	6.248	-9.01626	2.8e-07	0	7.12292
1141	IL13RA1	211612_s_at	-1.103	5.684	-7.58078	2.26e-06	0	5.01087
357	GBP1	202270_at	-1.116	8.635	-11.2382	2e-08	0	9.92499
257	C1orf38	210785_s_at	-1.12	8.404	-12.2799	1e-08	0	11.0742
983	RNF144B	228153_at	-1.12	9.67	-7.96265	1.27e-06	0	5.59847
445	NA	239328_at	-1.123	7.385	-10.4969	4e-08	0	9.04692
182	IL10RA	204912_at	-1.124	10.001	-13.3467	0	0	12.1587
275	NA	243222_at	-1.125	7.066	-12.1198	1e-08	0	10.9036
977	HHEX	204689_at	-1.125	9.247	-7.97814	1.24e-06	0	5.62191
759	SYTL2	232914_s_at	-1.127	9.213	-8.78195	3.9e-07	0	6.79573
1119	MBD4	214048_at	-1.129	9.438	-7.6219	2.12e-06	0	5.07508
837	PARP4	202239_at	-1.133	8.994	-8.4576	6.2e-07	0	6.33183
423	NA	1569551_at	-1.138	6.35	-10.6616	3e-08	0	9.24659
508	CYS1	228739_at	-1.142	7.009	-9.98898	8e-08	0	8.4136
890	PEG10	212094_at	-1.142	10.141	-8.26461	8.2e-07	0	6.0496
304	FUCA1	202838_at	-1.144	8.572	-11.7607	1e-08	0	10.5132
432	C1orf38	207571_x_at	-1.145	8.186	-10.6018	4e-08	0	9.17441
776	DAPP1	222859_s_at	-1.15	10.202	-8.71448	4.3e-07	0	6.7003
822	MME	203435_s_at	-1.152	8.887	-8.51182	5.7e-07	0	6.41029
669	NA	232687_at	-1.153	7.024	-9.16928	2.3e-07	0	7.33308
339	NA	232369_at	-1.156	8.475	-11.3449	2e-08	0	10.0471
653	GBP1	231577_s_at	-1.159	8.455	-9.25221	2.1e-07	0	7.44583
828	FAM117B	226431_at	-1.161	7.482	-8.48411	6e-07	0	6.37024
1013	AFF1	201924_at	-1.162	8.866	-7.89992	1.4e-06	0	5.50327
1251	EVI2B	211742_s_at	-1.166	10.282	-7.28118	3.6e-06	0	4.53617
794	BLK	206255_at	-1.168	9.498	-8.64372	4.8e-07	0	6.59961
601	DAPP1	222858_s_at	-1.171	10.386	-9.51618	1.5e-07	0	7.7995
175	KCNN4	204401_at	-1.173	7.436	-13.4658	0	0	12.2744
135	NA	238712_at	-1.174	7.925	-14.2586	0	0	13.0195
449	CD79B	205297_s_at	-1.175	11.029	-10.4861	4e-08	0	9.03365
860	ALPK1	227438_at	-1.182	8.446	-8.36735	7e-07	0	6.20044
620	MMD	203414_at	-1.184	9.392	-9.41634	1.7e-07	0	7.66667
1296	SCRN1	201462_at	-1.189	9.128	-7.16627	4.31e-06	0	4.35086
372	SMAD1	227798_at	-1.19	6.396	-11.0749	2e-08	0	9.73605
998	HHEX	215933_s_at	-1.197	9.819	-7.93587	1.32e-06	0	5.55789
110	KLHL34	1553873_at	-1.2	6.613	-14.9123	0	0	13.6023
523	SEC14L1	202082_s_at	-1.2	10.52	-9.90873	9e-08	0	8.31108
66	NA	236276_at	-1.203	6.99	-16.9591	0	0	15.2641
648	RCSD1	225763_at	-1.204	10.196	-9.28086	2e-07	0	7.4846
439	LSM10	225593_at	-1.208	9.57	-10.5351	4e-08	0	9.0934
234	SLC41A1	225570_at	-1.213	8.799	-12.5889	0	0	11.3974
511	KIAA0040	203143_s_at	-1.215	8.267	-9.96266	8e-08	0	8.38005
380	PEX5	203244_at	-1.221	10.322	-10.9862	2e-08	0	9.6324
705	C16orf54	1559584_a_at	-1.221	8.472	-9.02119	2.8e-07	0	7.12973
590	UBR5	1555888_at	-1.223	7.625	-9.55705	1.4e-07	0	7.85355
106	SSPN	204963_at	-1.224	7.31	-15.0931	0	0	13.7588
183	TTC39C	230747_s_at	-1.226	7.322	-13.3454	0	0	12.1574
120	MBNL2	232138_at	-1.236	8.027	-14.5792	0	0	13.3088
1130	PIM1	209193_at	-1.237	9.347	-7.59597	2.21e-06	0	5.03463
1225	TP53INP1	225912_at	-1.243	10.754	-7.35057	3.23e-06	0	4.6472
250	NA	229670_at	-1.245	10.605	-12.4084	0	0	11.2096
61	ALPK1	243352_at	-1.258	6.787	-17.2922	0	0	15.5134
167	GRAMD1C	219313_at	-1.259	6.961	-13.6619	0	0	12.4628
711	SNX10	218404_at	-1.261	8.426	-8.99452	2.9e-07	0	7.09284
446	KIF20A	218755_at	-1.264	6.987	-10.4961	4e-08	0	9.04584
638	RASSF6	229147_at	-1.265	10.897	-9.33942	1.8e-07	0	7.56356
197	40603	229383_at	-1.275	8.393	-13.0171	0	0	11.8329
213	POU4F1	206940_s_at	-1.276	6.814	-12.8322	0	0	11.6467
410	CLLU1	1558185_at	-1.284	6.182	-10.769	3e-08	0	9.37539
332	WASF3	204042_at	-1.285	6.209	-11.4089	1e-08	0	10.1198
710	SLC2A5	242525_at	-1.298	7.488	-8.99567	2.9e-07	0	7.09443
267	IGHV5-78	210450_at	-1.3	7.789	-12.1695	1e-08	0	10.9568
346	CD24	208651_x_at	-1.301	7.814	-11.3081	2e-08	0	10.0051
587	NA	236191_at	-1.302	8.699	-9.57468	1.4e-07	0	7.87681
148	PM20D2	225431_x_at	-1.31	9.421	-14.0019	0	0	12.783
692	PHF16	204866_at	-1.316	7.198	-9.05978	2.7e-07	0	7.18297
258	FAM43A	227410_at	-1.317	8.516	-12.2694	1e-08	0	11.0631
359	SLC2A5	204430_s_at	-1.319	10.978	-11.2201	2e-08	0	9.90417
774	NA	202760_s_at	-1.33	8.609	-8.71514	4.3e-07	0	6.70123
843	ANKRD36BP2	1556183_at	-1.33	8.657	-8.44268	6.3e-07	0	6.31019
906	NA	202759_s_at	-1.337	8.815	-8.21416	8.8e-07	0	5.97504
206	KCNMB4	222857_s_at	-1.341	8.127	-12.9274	0	0	11.7429
848	TTC39C	238480_at	-1.342	8.021	-8.42792	6.5e-07	0	6.28873
76	PM20D2	225421_at	-1.346	10.471	-16.449	0	0	14.8715
337	KLHL14	228377_at	-1.35	9.637	-11.3658	2e-08	0	10.0709
951	IL13RA1	201887_at	-1.35	6.319	-8.08079	1.07e-06	0	5.77637
1387	SEC14L1	202084_s_at	-1.352	11.036	-7.00056	5.61e-06	0	4.0804
307	PIM2	204269_at	-1.364	9.008	-11.696	1e-08	0	10.4417
520	MBNL2	203640_at	-1.37	10.118	-9.92119	9e-08	0	8.32703
125	CBLB	227900_at	-1.39	7.001	-14.4131	0	0	13.1597
981	TXNIP	201010_s_at	-1.39	8.419	-7.96561	1.27e-06	0	5.60294
444	RASSF6	235638_at	-1.397	8.881	-10.5181	4e-08	0	9.07269
289	40603	235385_at	-1.402	7.765	-11.8945	1e-08	0	10.66
1498	NA	238604_at	-1.407	8.824	-6.79348	7.85e-06	0	3.73708
1205	ZNF238	212774_at	-1.417	9.948	-7.41621	2.91e-06	0	4.75163
663	CBLB	209682_at	-1.422	9.003	-9.20036	2.2e-07	0	7.37543
14	ZNF831	1558827_a_at	-1.423	6.924	-24.472	0	0	19.7976
198	TMC5	240304_s_at	-1.423	7.574	-13.0159	0	0	11.8317
670	NA	226694_at	-1.431	10.243	-9.16024	2.3e-07	0	7.32074
412	40603	219574_at	-1.443	8.131	-10.7615	3e-08	0	9.36635
159	NA	242509_at	-1.447	7.452	-13.7983	0	0	12.5922
186	SHROOM3	228400_at	-1.456	6.788	-13.1632	0	0	11.9783
579	C13orf18	44790_s_at	-1.461	11.341	-9.60838	1.3e-07	0	7.92118
48	NA	230128_at	-1.466	7.58	-18.4447	0	0	16.3351
273	RRM2B	223342_at	-1.484	9.655	-12.1321	1e-08	0	10.9168
52	TCL6	219840_s_at	-1.495	7.472	-18.2779	0	0	16.22
19	NA	243810_at	-1.509	7.2	-22.546	0	0	18.8223
387	ANKRD36BP2	1569040_s_at	-1.52	8.821	-10.9582	2e-08	0	9.59946
229	NA	220987_s_at	-1.521	7.467	-12.6227	0	0	11.4324
228	RASSF6	233463_at	-1.529	8.404	-12.6262	0	0	11.436
721	C13orf18	219471_at	-1.55	10.994	-8.95703	3.1e-07	0	7.04083
231	CD24	209771_x_at	-1.576	9.353	-12.6171	0	0	11.4265
201	CD24	266_s_at	-1.587	8.126	-12.9981	0	0	11.8139
300	KANK2	218418_s_at	-1.589	8.548	-11.8104	1e-08	0	10.5679
433	CD24	216379_x_at	-1.604	9.25	-10.5874	4e-08	0	9.15697
510	LOC283663	230245_s_at	-1.616	8.517	-9.97135	8e-08	0	8.39113
360	AIM2	206513_at	-1.657	9.944	-11.1932	2e-08	0	9.87314
618	SGCE	204688_at	-1.658	7.31	-9.41934	1.7e-07	0	7.67068
128	SHROOM3	225548_at	-1.663	6.92	-14.3582	0	0	13.11
279	CXCR7	212977_at	-1.792	7.678	-12.031	1e-08	0	10.8081
277	USP53	231817_at	-1.813	8.759	-12.1156	1e-08	0	10.8991
79	NA	244387_at	-1.832	7.857	-16.2271	0	0	14.6964
171	USP53	230083_at	-1.84	8.684	-13.5765	0	0	12.3811
130	SLC1A1	213664_at	-1.957	8.619	-14.3389	0	0	13.0926
157	NA	227193_at	-1.996	9.546	-13.8583	0	0	12.6487
256	TRIM55	236175_at	-2.079	6.674	-12.2874	1e-08	0	11.0822
178	AICDA	224499_s_at	-2.101	9.922	-13.4159	0	0	12.2261
164	SYBU	218692_at	-2.182	9.345	-13.7482	0	0	12.5448
124	AICDA	219841_at	-2.186	10.087	-14.4426	0	0	13.1863
2335	C7orf16	220231_at	1.351	6.57	5.66603	5.41e-05	0.001	1.76294
2150	TOR3A	233851_s_at	1.172	8.53	5.86623	3.792e-05	0.001	2.1263
1984	ULBP2	238542_at	1.104	6.48	6.05561	2.723e-05	0.001	2.46499
2061	CD200	209582_s_at	1.044	6.484	5.96587	3.183e-05	0.001	2.30511
2188	MOSC2	219527_at	1.02	6.741	5.82464	4.08e-05	0.001	2.05125
1939	HEG1	213069_at	0.983	8.27	6.11063	2.475e-05	0.001	2.56248
2055	LPL	203548_s_at	0.939	6.037	5.97113	3.154e-05	0.001	2.31452
2102	NA	236936_at	0.912	4.919	5.92785	3.402e-05	0.001	2.23704
1773	B4GALT6	206233_at	0.866	7.113	6.34346	1.661e-05	0.001	2.9703
1769	SLC24A3	219090_at	0.84	6.04	6.35001	1.643e-05	0.001	2.98167
2470	CD200	209583_s_at	0.829	7.862	5.55509	6.604e-05	0.001	1.55927
2020	NA	220494_s_at	0.823	7.904	6.01121	2.941e-05	0.001	2.38603
1779	HTR3A	216615_s_at	0.821	9.793	6.33496	1.686e-05	0.001	2.95554
2120	ARHGEF7	202548_s_at	0.781	10.815	5.8979	3.586e-05	0.001	2.18329
2112	NA	230278_at	0.779	8.08	5.91767	3.464e-05	0.001	2.21878
2409	NA	1559374_at	0.776	5.508	5.60057	6.085e-05	0.001	1.64296
1848	RND1	210056_at	0.756	7.751	6.23718	1.991e-05	0.001	2.78508
2203	NFAT5	208003_s_at	0.748	9.798	5.80931	4.193e-05	0.001	2.02354
1796	ACSL4	1557419_a_at	0.745	7.249	6.30368	1.778e-05	0.001	2.90116
1843	NA	222145_at	0.744	10.146	6.24017	1.981e-05	0.001	2.79032
1961	NA	242457_at	0.74	6.889	6.08155	2.603e-05	0.001	2.511
2015	ACSL4	1557418_at	0.726	7.051	6.0224	2.884e-05	0.001	2.40595
2068	DUSP2	204794_at	0.724	11.286	5.95998	3.216e-05	0.001	2.29459
1953	NA	242839_at	0.718	6.821	6.0915	2.558e-05	0.001	2.52863
1781	ARNTL2	220658_s_at	0.713	7.077	6.33077	1.698e-05	0.001	2.94827
1958	IRF2BP2	224572_s_at	0.711	8.612	6.08227	2.6e-05	0.001	2.51228
1792	MGAT4B	220189_s_at	0.708	7.958	6.30992	1.759e-05	0.001	2.91203
2488	NPIPL3	81737_at	0.703	9.878	5.53818	6.809e-05	0.001	1.52809
1985	STX3	209238_at	0.693	7.477	6.05555	2.723e-05	0.001	2.4649
2365	TMEFF1	205122_at	0.69	6.623	5.63904	5.678e-05	0.001	1.71355
1867	SNN	218033_s_at	0.683	7.354	6.21338	2.074e-05	0.001	2.74339
2306	INSIG1	201626_at	0.683	11.172	5.70034	5.089e-05	0.001	1.82559
2233	SNX5	229981_at	0.677	8.353	5.77571	4.45e-05	0.001	1.96268
1766	C17orf91	214696_at	0.674	9.282	6.35168	1.638e-05	0.001	2.98456
1988	CD58	216942_s_at	0.674	9.844	6.05233	2.738e-05	0.001	2.45917
1821	MMP20	207599_at	0.672	5.722	6.27179	1.877e-05	0.001	2.84557
1851	NA	239619_at	0.67	6.908	6.23526	1.998e-05	0.001	2.78172
1860	CD48	237759_at	0.666	7.696	6.22848	2.021e-05	0.001	2.76985
2266	CD180	206206_at	0.663	9.677	5.73769	4.761e-05	0.001	1.89362
2262	NA	1556579_s_at	0.662	7.193	5.74091	4.734e-05	0.001	1.89948
1881	KCNJ16	219564_at	0.658	5.256	6.19002	2.159e-05	0.001	2.70239
1874	HLA-DQA1	236203_at	0.654	9.38	6.20428	2.107e-05	0.001	2.72743
2288	TTYH3	224674_at	0.654	7.491	5.71228	4.981e-05	0.001	1.84735
2294	NFKBID	230052_s_at	0.65	10.057	5.70935	5.007e-05	0.001	1.84202
2261	IL21R	221658_s_at	0.649	10.037	5.74107	4.732e-05	0.001	1.89976
1910	PRNP	201300_s_at	0.643	11.044	6.1491	2.316e-05	0.001	2.63039
1901	NA	238933_at	0.64	6.745	6.16834	2.241e-05	0.001	2.66427
2037	NA	239614_x_at	0.64	6.655	5.98923	3.056e-05	0.001	2.34685
2051	PIKFYVE	1557719_at	0.64	7.165	5.97453	3.135e-05	0.001	2.3206
1887	RUNDC2C	214712_at	0.639	7.397	6.18376	2.182e-05	0.001	2.69138
1970	TNPO3	212317_at	0.634	10.358	6.07061	2.653e-05	0.001	2.49162
2079	LGALS8	208936_x_at	0.632	8.291	5.95085	3.268e-05	0.001	2.27824
2054	NA	242258_at	0.631	6.889	5.97114	3.154e-05	0.001	2.31454
2454	FZD1	204451_at	0.63	6.439	5.56416	6.497e-05	0.001	1.57599
1926	NA	237865_x_at	0.626	8.138	6.1233	2.422e-05	0.001	2.58486
2296	SC5DL	211423_s_at	0.626	9.119	5.70786	5.021e-05	0.001	1.83931
1883	ZNF232	219123_at	0.625	8.414	6.18862	2.164e-05	0.001	2.69992
2238	SRGN	1554676_at	0.625	5.887	5.77051	4.491e-05	0.001	1.95325
2014	PDXK	202671_s_at	0.624	9.693	6.02291	2.882e-05	0.001	2.40688
2023	ZC3H12C	231899_at	0.619	5.902	6.00673	2.964e-05	0.001	2.37806
2144	RASGEF1B	1554999_at	0.618	6.666	5.873	3.747e-05	0.001	2.13849
1964	RSPH1	230093_at	0.615	6.752	6.07869	2.616e-05	0.001	2.50595
2343	NEAT1	227062_at	0.614	8.626	5.65829	5.486e-05	0.001	1.74879
1878	NA	1562673_at	0.611	6.935	6.19867	2.127e-05	0.001	2.71757
2295	RALA	214435_x_at	0.61	11.139	5.70875	5.013e-05	0.001	1.84093
2473	DTNBP1	223445_at	0.61	9.979	5.55066	6.657e-05	0.001	1.55111
1986	NA	243861_at	0.609	6.215	6.05381	2.731e-05	0.001	2.46181
2152	ZHX2	1557706_at	0.609	7.528	5.86031	3.831e-05	0.001	2.11563
2310	NFATC1	209664_x_at	0.608	7.115	5.69634	5.125e-05	0.001	1.8183
2245	LGALS8	208933_s_at	0.605	8.906	5.76027	4.573e-05	0.001	1.93465
2056	SYNJ2	240257_at	0.602	5.779	5.97112	3.154e-05	0.001	2.3145
2443	NA	241235_at	0.602	5.94	5.57229	6.402e-05	0.001	1.59097
1829	EPHA4	229374_at	0.6	6.713	6.26347	1.904e-05	0.001	2.83104
2104	ARNTL2	223586_at	0.6	6.872	5.9241	3.425e-05	0.001	2.23031
2034	CDV3	213548_s_at	0.598	7.928	5.99588	3.021e-05	0.001	2.3587
2286	NA	1562612_at	0.598	7.188	5.71362	4.969e-05	0.001	1.8498
2334	C9orf21	227534_at	0.598	8.944	5.66686	5.402e-05	0.001	1.76446
2439	NFKBID	1553042_a_at	0.598	7.776	5.57451	6.377e-05	0.001	1.59505
1811	PDGFA	216867_s_at	0.597	6.853	6.28241	1.843e-05	0.001	2.8641
2168	PDXK	222492_at	0.593	7.686	5.84022	3.97e-05	0.001	2.0794
2370	FABP3	205738_s_at	0.587	6.161	5.63287	5.742e-05	0.001	1.70223
2171	EIF2C2	225569_at	0.583	10.63	5.83799	3.985e-05	0.001	2.07538
1954	C19orf48	224468_s_at	0.581	9.123	6.08967	2.567e-05	0.001	2.52538
2250	SNX16	219793_at	0.58	6.773	5.75097	4.65e-05	0.001	1.91776
2044	CTNNA1	210844_x_at	0.579	8.991	5.98342	3.087e-05	0.001	2.33646
1786	SLC7A1	212290_at	0.578	8.874	6.32261	1.721e-05	0.001	2.9341
1902	ABHD6	45288_at	0.578	6.912	6.16583	2.25e-05	0.001	2.65986
1978	LSS	211019_s_at	0.577	6.637	6.06238	2.691e-05	0.001	2.47701
2181	CA2	209301_at	0.577	5.964	5.83176	4.029e-05	0.001	2.06412
2200	NA	1558385_at	0.572	6.865	5.81257	4.168e-05	0.001	2.02943
1876	TUSC1	227388_at	0.57	8.027	6.20227	2.114e-05	0.001	2.7239
2125	IER2	202081_at	0.567	11.711	5.89331	3.615e-05	0.001	2.17503
2174	CD83	204440_at	0.567	13.053	5.83491	4.007e-05	0.001	2.06981
2369	LYAR	223413_s_at	0.567	9.869	5.63305	5.74e-05	0.001	1.70257
2328	TNS3	217853_at	0.565	8.201	5.6756	5.319e-05	0.001	1.78042
2412	AP1S3	237159_x_at	0.564	8.513	5.59592	6.136e-05	0.001	1.63441
1996	STK32C	227634_at	0.562	6.924	6.03634	2.815e-05	0.001	2.43076
2002	PARP15	1564310_a_at	0.562	7.85	6.03424	2.826e-05	0.001	2.42703
2318	TMEM70	219448_at	0.56	7.105	5.68592	5.221e-05	0.001	1.79928
2472	NFAT5	224984_at	0.56	10.844	5.55071	6.656e-05	0.001	1.55121
1787	PNO1	242905_at	0.557	6.939	6.3219	1.723e-05	0.001	2.93286
2257	SLC25A32	221020_s_at	0.557	10.502	5.74475	4.701e-05	0.001	1.90646
1885	COMMD5	223198_x_at	0.556	9.005	6.18668	2.171e-05	0.001	2.69651
1945	CD63	200663_at	0.556	10.11	6.10207	2.512e-05	0.001	2.54734
1967	CALML4	1568600_at	0.556	6.907	6.07323	2.641e-05	0.001	2.49627
1935	NA	242255_at	0.555	5.645	6.11549	2.454e-05	0.001	2.57107
2164	PUS10	232945_at	0.555	8.33	5.84341	3.947e-05	0.001	2.08515
2387	RAB11FIP1	219681_s_at	0.553	11.19	5.61886	5.888e-05	0.001	1.67655
2426	C6orf114	1554486_a_at	0.553	7.638	5.58349	6.274e-05	0.001	1.61157
2231	NA	220882_at	0.551	6.6	5.77667	4.442e-05	0.001	1.96442
2485	GALNT11	219013_at	0.549	7.416	5.53918	6.796e-05	0.001	1.52995
1938	DR1	216652_s_at	0.548	9.175	6.11357	2.463e-05	0.001	2.56766
1974	NPC1	202679_at	0.545	9.092	6.0645	2.681e-05	0.001	2.48078
1764	CLEC2D	235522_at	0.542	9.115	6.35346	1.633e-05	0.001	2.98765
2118	ZNF318	203521_s_at	0.542	9.421	5.89915	3.578e-05	0.001	2.18553
1813	RIOK1	224450_s_at	0.541	10.207	6.27726	1.859e-05	0.001	2.85511
2276	SGTB	232084_at	0.54	5.67	5.72826	4.841e-05	0.001	1.87646
2281	CAMK2B	213276_at	0.54	7.278	5.72151	4.9e-05	0.001	1.86416
2329	CTNNA1	200765_x_at	0.54	8.289	5.67297	5.344e-05	0.001	1.77562
2361	CMTM3	224733_at	0.536	8.575	5.64271	5.641e-05	0.001	1.72026
2049	ENC1	201340_s_at	0.534	6.088	5.97584	3.128e-05	0.001	2.32293
1896	DR1	207654_x_at	0.533	9.531	6.1734	2.221e-05	0.001	2.67317
2392	LIPG	219181_at	0.533	4.967	5.61328	5.947e-05	0.001	1.6663
2396	LOC100131096	230526_at	0.532	7.995	5.61188	5.962e-05	0.001	1.66373
2352	LGALS8	210732_s_at	0.53	7.639	5.65269	5.541e-05	0.001	1.73853
2101	OSTM1	218196_at	0.527	8.273	5.92882	3.397e-05	0.001	2.23878
2117	RRN3P1	215211_at	0.524	6.51	5.90289	3.555e-05	0.001	2.19224
1934	CMTM4	224998_at	0.521	6.211	6.11597	2.452e-05	0.001	2.57192
2453	NA	240179_at	0.52	4.722	5.56461	6.492e-05	0.001	1.57681
2395	LOC285812	230179_at	0.519	9.637	5.61211	5.96e-05	0.001	1.66415
2359	NA	1558299_at	0.517	7.755	5.6437	5.631e-05	0.001	1.72207
1801	NA	244669_at	0.516	9.289	6.29815	1.794e-05	0.001	2.89152
2195	BAG1	229720_at	0.515	6.625	5.8158	4.145e-05	0.001	2.03528
2304	ATG16L1	220521_s_at	0.514	6.217	5.70381	5.057e-05	0.001	1.83193
1973	JMY	226352_at	0.512	9.649	6.06576	2.675e-05	0.001	2.483
2357	GPCPD1	224826_at	0.512	10.199	5.64475	5.62e-05	0.001	1.724
1836	USF2	202152_x_at	0.511	9.509	6.25397	1.935e-05	0.001	2.81444
1940	EFNB2	202669_s_at	0.508	6.223	6.10964	2.479e-05	0.001	2.56072
1924	LPAR2	206723_s_at	0.507	8.873	6.12548	2.412e-05	0.001	2.58872
2041	RASGRF1	210550_s_at	0.506	6.359	5.98503	3.079e-05	0.001	2.33934
1983	CSF2RB	205159_at	0.502	10.749	6.0573	2.715e-05	0.001	2.468
2098	SNX16	229618_at	0.499	8.076	5.93662	3.35e-05	0.001	2.25276
2267	FLJ43390	231186_at	0.499	5.243	5.73764	4.761e-05	0.001	1.89353
2340	MTMR12	225232_at	0.496	11.309	5.65946	5.474e-05	0.001	1.75092
2247	NA	1558448_a_at	0.495	6.922	5.75831	4.589e-05	0.001	1.9311
1889	LOC728743	225909_at	0.494	8.828	6.18116	2.192e-05	0.001	2.68682
2077	NA	1562056_at	0.493	6.964	5.95122	3.266e-05	0.001	2.27891
1905	RNF185	224750_at	0.491	8.184	6.16363	2.259e-05	0.001	2.65598
2430	EIF4A1	214805_at	0.489	9.252	5.5808	6.305e-05	0.001	1.60662
2110	C11orf31	228331_at	0.486	7.981	5.91842	3.459e-05	0.001	2.22013
1814	NA	212370_x_at	0.483	10.375	6.27702	1.86e-05	0.001	2.8547
2476	RUNX2	232231_at	0.483	7.877	5.5474	6.696e-05	0.001	1.54511
1871	RREB1	203704_s_at	0.482	8.808	6.20931	2.088e-05	0.001	2.73624
2052	FGFR1OP	1568678_s_at	0.482	8.873	5.97393	3.139e-05	0.001	2.31952
2024	SLC35F5	225872_at	0.481	10.095	6.00482	2.974e-05	0.001	2.37465
1844	NA	243450_at	0.478	7.067	6.23905	1.985e-05	0.001	2.78836
2210	NA	1563629_a_at	0.478	7.94	5.80158	4.25e-05	0.001	2.00956
2264	UBAP2	221839_s_at	0.477	10.452	5.73904	4.749e-05	0.001	1.89608
2143	SNRPN	226591_at	0.475	5.287	5.87341	3.744e-05	0.001	2.13922
1853	NA	243229_at	0.474	6.661	6.23354	2.004e-05	0.001	2.77871
2360	TRPV3	1555291_at	0.471	5.717	5.64292	5.639e-05	0.001	1.72064
2241	NA	1561733_at	0.469	6.491	5.7659	4.528e-05	0.001	1.94488
1873	KLF4	221841_s_at	0.466	6.483	6.2053	2.103e-05	0.001	2.7292
2249	NFIL3	203574_at	0.466	7.391	5.75432	4.622e-05	0.001	1.92385
2038	LYAR	223414_s_at	0.463	8.23	5.98702	3.068e-05	0.001	2.34289
1762	NR4A1	211143_x_at	0.461	7.94	6.35533	1.628e-05	0.001	2.9909
1835	IL2RB	205291_at	0.461	7.993	6.25467	1.932e-05	0.001	2.81567
2092	SNAPC1	205443_at	0.461	9.228	5.94054	3.328e-05	0.001	2.25978
2287	NA	215002_at	0.459	6.596	5.71355	4.97e-05	0.001	1.84967
1880	CLDN12	223249_at	0.457	7.638	6.19017	2.158e-05	0.001	2.70265
2161	METTL1	204027_s_at	0.457	7.761	5.85218	3.887e-05	0.001	2.10097
2095	SACM1L	202797_at	0.456	10.138	5.93862	3.339e-05	0.001	2.25635
2483	SLC2A3	202499_s_at	0.456	10.048	5.54023	6.784e-05	0.001	1.53188
2311	DNM3	209839_at	0.455	5.275	5.69608	5.127e-05	0.001	1.81782
1832	NA	243115_at	0.454	5.211	6.25836	1.92e-05	0.001	2.82212
2091	NA	242976_at	0.454	5.409	5.94055	3.327e-05	0.001	2.25981
1820	CREM	209967_s_at	0.452	12.218	6.27222	1.875e-05	0.001	2.84632
2366	LMNB2	216952_s_at	0.451	8.993	5.63411	5.729e-05	0.001	1.7045
2406	40611	226454_at	0.449	8.465	5.60197	6.069e-05	0.001	1.64554
1780	LHFP	231411_at	0.448	7.036	6.3314	1.696e-05	0.001	2.94937
2452	RRP15	214764_at	0.448	6.538	5.56776	6.455e-05	0.001	1.58262
2308	CPEB2	226939_at	0.442	8.594	5.6999	5.092e-05	0.001	1.8248
2239	KIAA0415	209912_s_at	0.439	7.974	5.76933	4.5e-05	0.001	1.9511
1774	ANKDD1A	229497_at	0.437	5.929	6.34272	1.663e-05	0.001	2.96901
1828	TRPM7	223323_x_at	0.436	6.932	6.26349	1.904e-05	0.001	2.83109
2035	HEXA	215155_at	0.436	7.841	5.9915	3.044e-05	0.001	2.35089
2176	NA	227985_at	0.436	6.766	5.8334	4.018e-05	0.001	2.06708
1833	NA	211068_x_at	0.435	10.149	6.25673	1.926e-05	0.001	2.81928
2297	LOC100287558	1569338_at	0.435	5.738	5.70746	5.024e-05	0.001	1.83858
2124	SERHL2	217284_x_at	0.431	6.529	5.89469	3.606e-05	0.001	2.17751
2389	PAK6	1555310_a_at	0.43	7.242	5.61718	5.905e-05	0.001	1.67347
2413	MTHFD1	239846_at	0.43	5.636	5.59537	6.142e-05	0.001	1.63341
2254	NA	233591_at	0.429	4.799	5.74716	4.681e-05	0.001	1.91084
2323	AFF4	219199_at	0.429	6.674	5.68282	5.25e-05	0.001	1.79362
2027	RNF144A	204040_at	0.427	6.34	6.00043	2.997e-05	0.001	2.36681
2040	NA	242952_at	0.426	5.942	5.98666	3.07e-05	0.001	2.34226
2132	PPARG	208510_s_at	0.425	5.83	5.88499	3.668e-05	0.001	2.16006
2084	DHDDS	218547_at	0.42	8.078	5.94919	3.278e-05	0.001	2.27528
2336	TP53I3	210609_s_at	0.42	8.026	5.66455	5.425e-05	0.001	1.76023
2356	TCEAL1	204045_at	0.42	7.31	5.64534	5.615e-05	0.001	1.72507
2325	ADNP2	203321_s_at	0.416	8.271	5.68072	5.27e-05	0.001	1.78978
2445	FAM70A	219895_at	0.416	4.441	5.57174	6.409e-05	0.001	1.58995
1861	RAPH1	1552482_at	0.415	5.076	6.2246	2.034e-05	0.001	2.76304
2441	PLK3	204958_at	0.415	7.391	5.5728	6.396e-05	0.001	1.59191
1825	NA	1556281_at	0.414	5.713	6.26404	1.902e-05	0.001	2.83203
1992	NA	1557987_at	0.414	9.625	6.04767	2.76e-05	0.001	2.45089
2246	LOC100131096	242364_x_at	0.412	9.05	5.75999	4.576e-05	0.001	1.93414
1810	NA	215648_at	0.411	6.596	6.28444	1.837e-05	0.001	2.86765
2083	NANS	218189_s_at	0.411	11.758	5.94959	3.275e-05	0.001	2.27599
1990	FGFR1OP	214124_x_at	0.41	8.237	6.0487	2.755e-05	0.001	2.45273
1839	CHL1	234583_at	0.409	4.826	6.24964	1.949e-05	0.001	2.80687
1882	PDP1	218273_s_at	0.409	6.668	6.18871	2.164e-05	0.001	2.70008
2273	SERHL2	217276_x_at	0.409	6.611	5.73141	4.814e-05	0.001	1.8822
1831	ATP6V0B	200078_s_at	0.408	10.469	6.26038	1.914e-05	0.001	2.82564
1794	DLX2	207147_at	0.406	5.024	6.30545	1.772e-05	0.001	2.90424
1922	NA	244503_at	0.406	4.568	6.12719	2.405e-05	0.001	2.59172
2348	NA	244026_at	0.404	6.914	5.65661	5.502e-05	0.001	1.74571
1933	C7orf50	224478_s_at	0.403	8.685	6.1168	2.449e-05	0.001	2.57338
2277	MDFIC	211675_s_at	0.402	11.921	5.72728	4.85e-05	0.001	1.87467
2487	NA	233554_at	0.402	6.942	5.53873	6.802e-05	0.001	1.52911
2407	NA	1569052_at	0.401	5.363	5.60126	6.077e-05	0.001	1.64423
2215	ARMCX6	214749_s_at	0.4	11.083	5.79166	4.326e-05	0.001	1.99159
2408	RAB11FIP1	231830_x_at	0.399	9.211	5.6007	6.083e-05	0.001	1.6432
2071	FAM3C	201889_at	0.396	11.796	5.9577	3.229e-05	0.001	2.29051
2462	PHF19	227212_s_at	0.394	9.239	5.55996	6.546e-05	0.001	1.56826
1950	DUSP3	201538_s_at	0.393	5.631	6.09577	2.54e-05	0.001	2.53619
2099	NA	232397_at	0.393	4.7	5.93497	3.36e-05	0.001	2.2498
2086	LSAMP	228218_at	0.392	5.871	5.94788	3.285e-05	0.001	2.27292
2146	NA	242826_at	0.392	6.271	5.87196	3.754e-05	0.001	2.13661
1949	NA	242468_at	0.387	6.248	6.09723	2.533e-05	0.001	2.53877
2030	GALNT3	203397_s_at	0.385	7.072	5.99925	3.003e-05	0.001	2.36471
1936	SLC23A2	211572_s_at	0.38	7.118	6.11498	2.457e-05	0.001	2.57016
2225	DNMT3A	218457_s_at	0.374	7.118	5.78219	4.399e-05	0.001	1.97443
1987	NA	242892_at	0.373	5.814	6.0527	2.736e-05	0.001	2.45983
2028	NA	235652_at	0.373	6.331	5.99965	3.001e-05	0.001	2.36543
2332	DDX3X	212514_x_at	0.372	9.602	5.66965	5.375e-05	0.001	1.76955
2169	SH3RF1	225589_at	0.369	8.925	5.83918	3.977e-05	0.001	2.07753
2374	CCDC69	1553102_a_at	0.368	10.822	5.63111	5.76e-05	0.001	1.699
2131	NA	1558742_at	0.366	6.472	5.88549	3.665e-05	0.001	2.16097
2363	SLC45A4	225597_at	0.366	7.846	5.63978	5.671e-05	0.001	1.71489
2214	NA	236660_at	0.364	5.042	5.79428	4.306e-05	0.001	1.99633
2460	CLCN5	232127_at	0.364	4.97	5.56052	6.54e-05	0.001	1.56928
2292	NA	1569872_a_at	0.362	5.746	5.70954	5.006e-05	0.001	1.84237
[truncated: 5,877 more rows]
