# Supplementary material for: Identification of a new gene regulatory circuit involving B cell receptor activated signaling using a combined analysis of experimental, clinical and global gene expression data
Source: Oncotarget. 2016 May 7;7(30):47061–81. doi: 10.18632/oncotarget.9219 (PMC5216924; doi:10.18632/oncotarget.9219)
Supplement: Supplementary file 5 [file oncotarget-07-47061-s005.xlsx]

## Sheet: qRT-Primer
qRT_PLK1for	GAA CCA GTG GTT CGA GAG ACA GG
qRT_PLK1rev	GAT CCT CAG CCT CCT CTT GCC
qRT_AURKAfor	ATC CTG AGG AGG AAC TGG CAT C
qRT_AURKArev	GTC TTC CAA AGC CCA CTG CC
qRT_NEK2for	CAG TTA CAG GAG CGA GAG CGA G
qRT_NEK2rev	GTC CTC TGC TAG TCT CTC ACG AAC A
qRT_BUB1Bfor	CTC AGC ATC AAG AAG CTG AGC C
qRT_BUB1Brev	GGA GGT GCT TGC AAC CGA G
qRT_CDC20for	CAG CTA TGG GAT GTG CAG CAG
qRT_CDC20rev	CTG GAC AGG ATA TAG CTG TTC CAG C
qRT_MPS1for	CAA CAC AGT GAT AAG ATC ATC CGA CT
qRT_MPS1rev	CCA CAC TCC ATT ACC ATG TAG ATG TAC T
qRT_BIRC5for	CAA GGA CCA CCG CAT CTC TAC A
qRT_BIRC5rev	CTC GGC CAT CCG CTC C
qRT_HMMRfor	TGA GAA TTC TAA GCT TGG AGT TGA TGA
qRT_HMMRrev	GAC CTG CAG CTT CAT CTC CAT G
qRT_TACC3for	GAC ACG CCT GTG GTG CAG TT
qRT_TACC3rev	CAG AGT TCA AGG CTC TCT CCT TGC
qRT_KIF14Afor	GAA TGC CAC ATC TTC TCG TTC TCA
qRT_KIF14Arev	CCA GGT CAA TGA GTG ACA TCT TGG
ChIP Bub1B for	GAC ACG GCC TGG TAG GTA AT
ChIP Bub1B rev	GCA GCC TTC TTC GCT TTG

## Sheet: CHIP-Primer
qRT_BUB1BBox17for	GGA CAT CCT AGA GTG CTT GGT CC
qRT_BUB1BBox17rev	CAA TAC TGG TTA ACT GAC TGA TTG ACA
qRT_BUB1BBox1_for	GAT TAT GTA GCT TGC CTA AGG TTG CA
qRT_BUB1BBox1_rev	CGG AGT TCT TAG GCC ACT GAC C
qRT_BIRC5Box15for	ATC ATG GCT CAC TGC AGC CTC
qRT_BIRC5Box15rev	GCG TGC ACC TAT ACT TCC AGC TAC
qRT_BIRC5neg_for	AAG ACA GTG GAG GCA CCA GG
qRT_BIRC5neg_rev	TCT GGT TCT ATG GCC AGA GAT AAG AG
qRT_BIRC5Box1_for	AGA CAA GGT TTC ACC GTG ATG G
qRT_BIRC5Box1_rev	CAA CAC TTT GAG AGG CCT AGG C
qRT_BIRC5neg_for2	CTC CAG GAC CAT CCT GAC TCC
qRT_BIRC5neg_rev2	CTT GAA TAT ATC CGC ATG TCT AGA CG
